# Supplementary material for: Modeling intra-mosquito dynamics of Zika virus and its dose-dependence confirms the low epidemic potential of Aedes albopictus
Source: PLoS Pathog. 2020 Dec 31;16(12):e1009068. doi: 10.1371/journal.ppat.1009068 (PMC7774846; doi:10.1371/journal.ppat.1009068)
Supplement: S1 File — The file provides code lines used to analyze the experimental data and perform data visualization and takes S5 File as an input file. This is a an R Markdown file created using RStudio, an open source Integrated Development Environment (IDE) for the R programming language. It contains YAML metadata, markdown-formatted plain text, and chunks of R code that can be rendered using RStudio. (RMD) [file ppat.1009068.s003.Rmd]

---
title: "R code related to the intra-mosquito ZIKV dynamic analysis"
author: ""
date: ""
output: html_document
---

###Load package
```{r, comment=FALSE, include=FALSE}
here::here()
library(tidyverse)
library(plyr)
library(ggplot2)
library(stringr)
library(svglite)
library(reshape2)
library(stringr)
library(gridExtra)
library(ggrepel)

```


####Import data

```{r}

data <- read.table("S3_file.txt", head=TRUE)
#str(data)
data$Population <- str_replace(data$Population, "M", "Metropolitan France (Marseille)" )
data$Population <- str_replace(data$Population, "LR", "Overseas France (Reunion island, Indian ocean)" )
data$Dose_FFU_mL <- round(log10(data$Dose_FFU_mL), digits = 2)

ddply(data, .(Population, Experiment), summarise, N= length(Body))

```


####Infection rates calculation

```{r}

infection.body <- ddply(na.omit(data), .(Experiment,Dose_FFU_mL,Population, Dpe),summarise, N= length(Body), Pos=sum(Body), Prev= sum(Body)/length(Body), low=prop.test(sum(Body),length(Body))$conf.int[1],
      upper=prop.test(sum(Body),length(Body))$conf.int[2])

```

####Comparing infection rates between Overseas France and Metropolitan France populations.

Both populations were orally exposed to 2 ZIKV doses (6.48 and 6.88 log10(FFU/mL)). Both populations were exposed to a same dose in one experiment and can thereby be compared directly for a given dose (no confounding experiment effect).


```{r, fig.width=10, fig.height=8}

dose.eff.infect.Pop <- subset(infection.body, Dose_FFU_mL==6.48 | Dose_FFU_mL==6.88 )
dose.eff.infect.Pop$colorCode <- paste(dose.eff.infect.Pop$Population, dose.eff.infect.Pop$Dose_FFU_mL, sep="_")

#Assign color to factor levels
myColors <- c("#FB6A4A","#DE2D26","#6BAED6","#3182BD")
names(myColors) <- levels(factor(dose.eff.infect.Pop$colorCode, levels=c("Overseas France (Reunion island, Indian ocean)_6.48", "Overseas France (Reunion island, Indian ocean)_6.88", "Metropolitan France (Marseille)_6.48", "Metropolitan France (Marseille)_6.88" )))
colScale <- scale_fill_manual(name = "Dose_FFU_mL",values = myColors)

#Averaged infection rates across time
av.infectionb <- ddply(na.omit(subset(data, Dose_FFU_mL==6.48 | Dose_FFU_mL==6.88 )), .(Experiment,Dose_FFU_mL,Population),summarise, N= length(Body), Pos=sum(Body), Prev= sum(Body)/length(Body) ) #prev across time point will be visualized by a grey dashed line on the plot background.
av.infectionb$colorCode <- paste(av.infectionb$Population, av.infectionb$Dose_FFU_mL, sep="_")

require("grid")
require("scales")
pinfection <- ggplot(data=dose.eff.infect.Pop, aes(x=Dpe, y=Prev, fill=factor(colorCode)))
pinfection <- pinfection + geom_hline(data=av.infectionb, aes(yintercept=Prev, color=factor(colorCode)), size=1, linetype="dashed")
pinfection <- pinfection + geom_bar(stat="identity", position = position_dodge2(preserve = "single"), alpha=0.85)
pinfection <- pinfection + geom_errorbar (aes(ymin=low, ymax=Prev), position=position_dodge2(preserve = "single"), colour="white")
pinfection <- pinfection + geom_errorbar (aes(ymin=Prev, ymax=upper, colour=factor(colorCode)), position=position_dodge2(preserve = "single"))
pinfection <- pinfection + theme_minimal(base_size =20)
pinfection <- pinfection + ylab(label="ZIKV body infection rate") + xlab(label="Days post- exposure")
pinfection <- pinfection + scale_color_manual(name = "Dose log(FFU/mL)",values = myColors)
pinfection <- pinfection + theme(legend.position = "bottom")
pinfection <- pinfection + guides(color = FALSE)
pinfection <- pinfection + facet_wrap(~factor(Dose_FFU_mL))
pinfection <- pinfection + theme(axis.title.x=element_text(size=20, color="black", vjust=-1), axis.title.y=element_text(size=20, color="black", vjust=2)) + guides(fill=guide_legend(title="ZIKV oral dose (FFU/mL)"))
pinfection <- pinfection + colScale
pinfection <- pinfection + scale_x_continuous(breaks=c(5,10,14,17,21)) + scale_y_continuous(labels = percent)
pinfection <- pinfection + theme(plot.margin = unit(c(2,2,1,2), "lines"))
print(pinfection)

#Save in svg:
#svglite("FigureXXX.svg", width = 14,height = 8)
#print(pinfection)
#dev.off()

##ggsave("FigureXXX.pdf", pinfection, width = 14,height = 8  )


```


####Are infection rates different across populations?
```{r}

#Logistic regression
test2 <- glm(Body~ Population * Dpe * Dose_FFU_mL, data = subset(data, Dose_FFU_mL==6.48 | Dose_FFU_mL==6.88 ), binomial(link = "logit"))
summary(test2)
anova(test2, test="Chisq") 

```


No significant population effects.


####Dose effect on infection rates, pooled populations.

Because no significant population effect was revealed, both population are pooled for a same virus dose to increase sample size.

```{r, fig.width=9, fig.height=6}

dose.eff.infect.LR <- ddply(na.omit(data), .(Experiment,Dose_FFU_mL,Dpe),summarise, N= length(Body), Pos=sum(Body), Prev= sum(Body)/length(Body), low=prop.test(sum(Body),length(Body))$conf.int[1],
      upper=prop.test(sum(Body),length(Body))$conf.int[2])


library(RColorBrewer)
myColors <- brewer.pal(5,"Reds")[-1]
names(myColors) <- levels(factor(dose.eff.infect.LR$Dose_FFU_mL, levels=c("5.9", "6.48", "6.88", "8.38" )))
colScale <- scale_fill_manual(name = "Dose_FFU_mL",values = myColors)


av.infection <- ddply(na.omit(data), .(Experiment,Dose_FFU_mL),summarise, N= length(Body), Pos=sum(Body), Prev= sum(Body)/length(Body) ) #prev 

require("grid")
require("scales")
pinfection <- ggplot(data=dose.eff.infect.LR , aes(x=Dpe, y=Prev, fill=factor(Dose_FFU_mL)))
pinfection <- pinfection + geom_hline(data=av.infection, aes(yintercept=Prev, color=factor(Dose_FFU_mL)), size=1, linetype="dashed")
pinfection <- pinfection + geom_bar(stat="identity", position = position_dodge2(preserve = "single"), alpha=0.85)
pinfection <- pinfection + geom_errorbar (aes(ymin=low, ymax=Prev), position=position_dodge2(preserve = "single"), colour="white")
pinfection <- pinfection + geom_errorbar (aes(ymin=Prev, ymax=upper, colour=factor(Dose_FFU_mL)), position=position_dodge2(preserve = "single"))
pinfection <- pinfection + theme_minimal(base_size =20)
pinfection <- pinfection + ylab(label="ZIKV body infection rate") + xlab(label="Days post- exposure")
pinfection <- pinfection + scale_color_manual(name = "Dose log(FFU/mL)",values = myColors)
pinfection <- pinfection + theme(legend.position = "bottom", legend.box = "horizontal")
pinfection <- pinfection + guides(color = FALSE)
#pinfection <- pinfection + facet_wrap(~factor(Dose_FFU_mL))
pinfection <- pinfection + theme(axis.title.x=element_text(size=20, color="black", vjust=-1), axis.title.y=element_text(size=20, color="black", vjust=2)) + guides(fill=guide_legend(title="ZIKV oral dose (FFU/mL)"))
pinfection <- pinfection + colScale
pinfection <- pinfection + scale_x_continuous(breaks=c(5,10,14,17,21)) + scale_y_continuous(labels = percent)
pinfection <- pinfection + theme(plot.margin = unit(c(2,2,1,2), "lines"))
print(pinfection)

#Save in svg:
#svglite("FigureXXX.svg", width = 14,height = 8)
#print(pinfection)
#dev.off()

#ggsave("FigureXXX.pdf", pinfection, width = 14,height = 8  )

test3 <- glm(Body~ Dpe * Dose_FFU_mL, data = na.omit(data), binomial(link = "logit"))
summary(test3)
anova(test3, test="Chisq") 

```

No significant days post virus exposure (dpe) effect.

####Dose effect on infection rates, pooled population.

```{r, fig.width=9, fig.height=6}

#Prediction of probability of infection based on logistic regression.
#No dpe effects, I discard this factor in the logistic regression model.
model <- glm(Body~ Dose_FFU_mL, data = data, binomial(link = "logit"))

#from https://www.r-bloggers.com/confidence-intervals-for-glms/
fam <- family(model)
fam
str(fam)
ilink <- fam$linkinv

## grad the inverse link function
## add fit and se.fit on the link scale
newdata = data.frame(Dose_FFU_mL = seq(1,9,0.1))
PRED <- data.frame(Dose_FFU_mL=seq(1,9,0.1), Pred=predict(model, newdata, type="link", se.fit=TRUE))
## create the interval and backtransform
PRED <- mutate(PRED, fit_resp = ilink(Pred.fit), right_upr = ilink(Pred.fit + (1.96*Pred.se.fit)), right_lwr = ilink(Pred.fit - (1.96*Pred.se.fit)))


#We may be interested in finding the Infection Dose 50 (ID-50):

ID = function(b0,b1,prob){
d = (-b0+log(-prob/(prob-1)))/b1
return(d)
}

ID(coef(model)[[1]],coef(model )[[2]],.25)
#Lower CI
ID((coef(model)[[1]] + 1.96*1.5759),(coef(model)[[2]] - 1.96*0.2451),.25)
#Upper CI
ID((coef(model)[[1]] - 1.96 * 1.5759),(coef(model)[[2]] + 1.96 * 0.2451),.25)


ID(coef(model)[[1]],coef(model )[[2]],.5)
#Lower CI
ID((coef(model)[[1]] + 1.96*1.5759),(coef(model)[[2]] - 1.96*0.2451),.5)
#Upper CI
ID((coef(model)[[1]] - 1.96 * 1.5759),(coef(model)[[2]] + 1.96 * 0.2451),.5)


ID(coef(model)[[1]],coef(model )[[2]],.75)
#Lower CI
ID((coef(model)[[1]] + 1.96*1.5759),(coef(model)[[2]] - 1.96*0.2451),.75)
#Upper CI
ID((coef(model)[[1]] - 1.96 * 1.5759),(coef(model)[[2]] + 1.96 * 0.2451),.75)


require("grid")
require("scales")
DoseEff <- ggplot()
DoseEff <- DoseEff + geom_ribbon(data = PRED, aes(x=Dose_FFU_mL, ymin = right_lwr, ymax = right_upr),alpha = 0.15)
DoseEff <- DoseEff + geom_line(data=PRED , aes(x=Dose_FFU_mL, y=fit_resp), size=1)
DoseEff <- DoseEff + geom_point(data=av.infection, aes(x=Dose_FFU_mL, y=Prev, size=N), color="goldenrod4", alpha=0.90)
DoseEff <- DoseEff + theme_minimal(base_size =20)
DoseEff <- DoseEff + ylab(label="ZIKV body infection rate") + xlab(label="ZIKV oral dose log(FFU/mL)")
DoseEff <- DoseEff + scale_color_manual(name = "Dose log(FFU/mL)",values = myColors)
DoseEff <- DoseEff + theme(axis.title.x=element_text(size=20, color="black", vjust=-1), axis.title.y=element_text(size=20, color="black", vjust=2)) + guides(fill=guide_legend(title=""))
DoseEff <- DoseEff + scale_y_continuous(labels = percent)
DoseEff <- DoseEff + theme(plot.margin = unit(c(2,2,2,2), "lines"))
DoseEff <- DoseEff + labs(size = "Sample size")
DoseEff <- DoseEff + geom_hline(yintercept=0.5, linetype="dashed", color="goldenrod4", size=1, alpha=0.4)
DoseEff <- DoseEff + geom_hline(yintercept=0.25, linetype="dashed", color="goldenrod4", size=1, alpha=0.2)
DoseEff <- DoseEff + geom_hline(yintercept=0.75, linetype="dashed", color="goldenrod4", size=1, alpha=0.2)
print(DoseEff)

#Save in svg:
#svglite("FigureXXX.svg", width = 12,height = 8)
#print(DoseEff)
#dev.off()

#ggsave("Figure3XXX.pdf", DoseEff, width = 12,height = 8  )

```


####Systemic infection rates analysis

Calculate systemic infection prevalences with 95% CI:

```{r, echo=T, include=T, fig.width=9, fig.height=6}
#Systemic infection prevalences are calculated based on mosquitoes with a midgut infection only.
data_dissem <- subset(na.omit(data), Body != 0)

ob.diss <- ddply(data_dissem, .(Experiment,Dose_FFU_mL,Population, Dpe),summarise, N= length(Head), Pos=sum(Head), Prev= sum(Head)/length(Head), low=prop.test(sum(Head),length(Head))$conf.int[1],
      upper=prop.test(sum(Head),length(Head))$conf.int[2])


```


####Comparing systemic infection rates between Overseas France and Metropolitan France populations.

Both populations were orally exposed to 2 ZIKV doses (6.48 and 6.88 log10(FFU/mL)). Both populations were exposed to a same dose in one experiment and can thereby be compared directly for a given dose (no cofunding experiment effect).


```{r, fig.width=9, fig.height=6}

dose.eff.sys.infect.Pop <- subset(ob.diss, Dose_FFU_mL==6.48 | Dose_FFU_mL==6.88 )
dose.eff.sys.infect.Pop$colorCode <- paste(dose.eff.sys.infect.Pop$Population, dose.eff.sys.infect.Pop$Dose_FFU_mL, sep="_")


myColors <- c("#FB6A4A","#DE2D26","#6BAED6","#3182BD")
names(myColors) <- levels(factor(dose.eff.sys.infect.Pop$colorCode, levels=c("Overseas France (Reunion island, Indian ocean)_6.48", "Overseas France (Reunion island, Indian ocean)_6.88", "Metropolitan France (Marseille)_6.48", "Metropolitan France (Marseille)_6.88" )))
colScale <- scale_color_manual(name = "Dose_FFU_mL",values = myColors)


#Visualization:
require("scales")
require("grid")
p <- ggplot()
p <- p + geom_point(data=dose.eff.sys.infect.Pop, aes(x = Dpe, y = Prev, color=colorCode, size=N))
p <- p + theme_minimal(base_size =20)
p <- p + geom_errorbar(data=dose.eff.sys.infect.Pop, aes(x = Dpe, ymin=low, ymax=upper, colour=colorCode), width=.4)
p <- p + facet_wrap(~Dose_FFU_mL, scales = "free_y")
p <- p + ylab("ZIKV systemic infection (%)") + xlab(label="Days post-exposure")
p <- p + colScale
p <- p + xlim(0,22) + scale_y_continuous(limits =c(0,1.05), labels = percent)
p <- p + guides(colour=FALSE)
p <- p + theme(axis.title.x=element_text(size=20, color="black", vjust=-1), axis.title.y=element_text(size=20, color="black", vjust=1, margin=margin(0,20,0,0)))
p <- p + theme(plot.margin = unit(c(2,2,2,2), "lines"))
print(p)


```

####Fit data with logistic regression

```{r, echo=T, include=T, fig.width=9, fig.height=6}

data_dissem_pop <- subset(data_dissem, Dose_FFU_mL==6.48 | Dose_FFU_mL==6.88 )

#Prediction of probability of infection based on logistic regression.
model <- glm(Head ~ Population*Dose_FFU_mL*Dpe, data = data_dissem_pop, binomial(link = "logit"))

require(MASS)
confint(model)


fam <- family(model)
fam
str(fam)
ilink <- fam$linkinv


## grad the inverse link function
## add fit and se.fit on the link scale
newdata = expand.grid(Dpe=seq(1,25,0.5) , Population=unique(data_dissem_pop$Population) ,Dose_FFU_mL = c(6.48, 6.88))
PRED <-  data.frame(newdata, predict(model, newdata, type="link", se.fit=TRUE))
## create the interval and backtransform
PRED <- mutate(PRED, fit_resp = ilink(fit), right_upr = ilink(fit + (1.96*se.fit)), right_lwr = ilink(fit - (1.96*se.fit)))


PRED$colorCode <- paste(PRED$Population, PRED$Dose_FFU_mL, sep="_")


myColors <- c("#FB6A4A","#DE2D26","#6BAED6","#3182BD")
names(myColors) <- levels(factor(PRED$colorCode, levels=c("Overseas France (Reunion island, Indian ocean)_6.48", "Overseas France (Reunion island, Indian ocean)_6.88", "Metropolitan France (Marseille)_6.48", "Metropolitan France (Marseille)_6.88" )))


require("grid")
require("scales")
p2 <- ggplot(data=PRED)
p2 <- p2 + geom_ribbon(data=PRED, aes(x=Dpe, ymin = right_lwr, ymax = right_upr, group=colorCode, fill=factor(colorCode)),alpha = 0.1)
p2 <- p2 + geom_point(data=dose.eff.sys.infect.Pop, aes(x = Dpe, y = Prev, color=colorCode, size=N), alpha=0.8)
p2 <- p2 + geom_point(data=dose.eff.sys.infect.Pop, aes(x=Dpe, y=low,color=colorCode), shape=95, size=3 )
p2 <- p2 + geom_point(data=dose.eff.sys.infect.Pop, aes(x=Dpe, y=upper,color=colorCode), shape=95, size=3 )
p2 <- p2 + geom_line(data=PRED , aes(x=Dpe, y=fit_resp, colour=factor(colorCode)), size=1)
p2 <- p2 + theme_minimal(base_size =20)
p2 <- p2 + ylab("ZIKV systemic infection (%)") + xlab(label="Days post-exposure")
p2 <- p2 + scale_color_manual(name = "Dose log(FFU/mL)",values = myColors)
p2 <- p2 + scale_fill_manual(name = "Dose log(FFU/mL)",values = myColors)
p2 <- p2 + theme(axis.title.x=element_text(size=20, color="black", vjust=-1), axis.title.y=element_text(size=20, color="black", vjust=2)) 
p2 <- p2 + scale_y_continuous(labels = percent)
p2 <- p2 + facet_wrap(~Dose_FFU_mL, scales = "fixed")
p2 <- p2 + theme(plot.margin = unit(c(2,2,2,2), "lines"))
p2 <- p2 + labs(size = "Sample size")
p2 <- p2 + theme(legend.position = "bottom", legend.box = "vertical")
p2 <- p2 + geom_hline(yintercept=0.5, linetype="dashed", color="goldenrod4", size=1, alpha=0.4)
p2 <- p2 + geom_hline(yintercept=0.25, linetype="dashed", color="goldenrod4", size=1, alpha=0.2)
p2 <- p2 + geom_hline(yintercept=0.75, linetype="dashed", color="goldenrod4", size=1, alpha=0.2)
print(p2)


#Save in svg:
#svglite("FigureXXX.svg", width = 16,height = 8)
#print(p2)
#dev.off()

#Calculate median dissemination doses (DD50)
dat <- subset(data_dissem_pop, Population=="Metropolitan France (Marseille)")
model <- glm(Head ~ Dpe, data = dat, binomial(link = "logit"))
require(MASS)
dose.p(model,p=0.5)


dat <- subset(data_dissem_pop, Population=="Overseas France (Reunion island, Indian ocean)")
model <- glm(Head ~ Dpe, data = dat, binomial(link = "logit"))
require(MASS)
dose.p(model,p=0.5)


```


####Dose effect on systemic infection dynamics, pooled populations.


```{r, echo=T, include=T, fig.width=9, fig.height=6}

ob.diss.dose <- ddply(data_dissem, .(Experiment,Dose_FFU_mL, Dpe),summarise, N= length(Head), Pos=sum(Head), Prev= sum(Head)/length(Head), low=prop.test(sum(Head),length(Head))$conf.int[1],
      upper=prop.test(sum(Head),length(Head))$conf.int[2])


#Create a custom color scale (each isolate level will be linked to a color)
library(RColorBrewer)
myColors <- brewer.pal(5,"Reds")[-1]
names(myColors) <- levels(factor(ob.diss.dose$Dose_FFU_mL, levels=c("5.9", "6.48", "6.88", "8.38" )))
colScale <- scale_color_manual(name = "Dose_FFU_mL",values = myColors)


#Visualization:
require("grid")
p <- ggplot(data=ob.diss.dose, aes(x = Dpe, y = Prev, color=factor(Dose_FFU_mL)))
p <- p + geom_point(aes(size=N), alpha=0.85)
p <- p + theme_minimal(base_size =20)
p <- p + facet_wrap(~factor(Dose_FFU_mL), scales = "fixed")
p <- p + ylab("ZIKV systemic infection (%)") + xlab(label="Days post-exposure")
p <- p + colScale
p <- p + xlim(0,22) + scale_y_continuous(limits =c(0,1.05), labels = percent)
p <- p + guides(colour=FALSE)
p <- p + theme(axis.title.x=element_text(size=20, color="black", vjust=-1), axis.title.y=element_text(size=20, color="black", vjust=1, margin=margin(0,20,0,0)))
p <- p + theme(plot.margin = unit(c(2,2,2,2), "lines"))
print(p)

```


####Fit data with logistic regression


```{r, echo=T, include=T, fig.width=9, fig.height=6}
#Prediction of probability of infection based on logistic regression.
model <- glm(Head ~ Dose_FFU_mL*Dpe, data = data_dissem, binomial(link = "logit"))

anova(model, test="Chisq")
require(car)
Anova(model, type=3 )

fam <- family(model)
fam
str(fam)
ilink <- fam$linkinv


## grad the inverse link function
## add fit and se.fit on the link scale
newdata = expand.grid(Dpe=seq(1,25,0.5) , Dose_FFU_mL = c(5.90, 6.48, 6.88, 8.38))
PRED <-  data.frame(newdata, predict(model, newdata, type="link", se.fit=TRUE))
## create the interval and backtransform
PRED <- mutate(PRED, fit_resp = ilink(fit), right_upr = ilink(fit + (1.96*se.fit)), right_lwr = ilink(fit - (1.96*se.fit)))


#Create a custom color scale (each isolate level will be linked to a color)
library(RColorBrewer)
myColors <- brewer.pal(5,"Reds")[-1]
names(myColors) <- levels(factor(ob.diss.dose$Dose_FFU_mL, levels=c("5.9", "6.48", "6.88", "8.38" )))
colScale <- scale_color_manual(name = "Dose_FFU_mL",values = myColors)


require("grid")
require("scales")
p2 <- ggplot(data=PRED)
p2 <- p2+ geom_ribbon(data = PRED, aes(x=Dpe, ymin = right_lwr, ymax = right_upr, group=factor(Dose_FFU_mL), fill=factor(Dose_FFU_mL)),alpha = 0.15)
p2 <- p2 + geom_line(data=PRED , aes(x=Dpe, y=fit_resp, color=factor(Dose_FFU_mL)), size=1)
p2 <- p2 + geom_point(data=ob.diss.dose , aes(x=Dpe, y=Prev, size=N, color=factor(Dose_FFU_mL)), alpha=0.90)
p2 <- p2 + theme_minimal(base_size =20)
p2 <- p2 + ylab("ZIKV systemic infection (%)") + xlab(label="Days post-exposure")
p2 <- p2 + scale_color_manual(name = "Dose log(FFU/mL)",values = myColors)
p2 <- p2 + scale_fill_manual(name = "Dose log(FFU/mL)",values = myColors)
p2 <- p2 + theme(axis.title.x=element_text(size=20, color="black", vjust=-1), axis.title.y=element_text(size=20, color="black", vjust=2)) 
p2 <- p2 + scale_y_continuous(labels = percent)
p2 <- p2 + theme(legend.position = "bottom", legend.box = "vertical")
#p2 <- p2 + facet_wrap(~Dose_FFU_mL, scales = "fixed")
p2 <- p2 + theme(plot.margin = unit(c(2,2,2,2), "lines"))
p2 <- p2 + labs(size = "Sample size")
print(p2)


#Save in svg:
#svglite("FigureXXX.svg", width = 9,height = 8)
#print(p2)
#dev.off()

#DD50
dat <- subset(data_dissem, Dose_FFU_mL==5.90)
model0 <- glm(Head ~ Dpe, data = dat, binomial(link = "logit"))
require(MASS)
dose.p(model0,p=0.5)

dat <- subset(data_dissem, Dose_FFU_mL==6.48)
model0 <- glm(Head ~ Dpe, data = dat, binomial(link = "logit"))
require(MASS)
dose.p(model0,p=0.5)

dat <- subset(data_dissem, Dose_FFU_mL==6.88)
model0 <- glm(Head ~ Dpe, data = dat, binomial(link = "logit"))
require(MASS)
dose.p(model0,p=0.5)

dat <- subset(data_dissem, Dose_FFU_mL==8.38)
model0 <- glm(Head ~ Dpe, data = dat, binomial(link = "logit"))
require(MASS)
dose.p(model0,p=0.5)


#Finding the median dissemination Dose (DD-50):

#from https://stackoverflow.com/questions/32040504/regression-logistic-in-r-finding-x-value-predictor-for-a-particular-y-value
DD = function(b_intercept, b_dpe, b_dose,b_interaction, dose, prob){
d = (log(-prob/(prob-1.001)) - b_intercept - b_dose * dose) / (b_dpe + b_interaction * dose  )
return(d)
}

require(MASS)
confint(model)

#DD-50 at 5.9
DD(coef(model)[[1]], coef(model)[[3]], coef(model)[[2]], coef(model)[[4]], 5.9, 0.5 )

#DD-50 at 6.48
DD(coef(model)[[1]], coef(model)[[3]], coef(model)[[2]], coef(model)[[4]], 6.48, 0.5 )

#DD-50 at 6.88
DD(coef(model)[[1]], coef(model)[[3]], coef(model)[[2]], coef(model)[[4]], 6.88, 0.5 )

#DD-50 at 8.38
DD(coef(model)[[1]], coef(model)[[3]], coef(model)[[2]], coef(model)[[4]], 8.38, 0.5 )

```


####Prediction for a whole range of doses

```{r, echo=T, include=T, fig.width=9, fig.height=6}

#Prediction of probability of infection based on logistic regression.
model <- glm(Head ~ Dose_FFU_mL*Dpe, data = data_dissem, binomial(link = "logit"))

fam <- family(model)
fam
str(fam)
ilink <- fam$linkinv


## grad the inverse link function
## add fit and se.fit on the link scale
newdata = expand.grid(Dpe=seq(1,40,0.5) , Dose_FFU_mL = seq(3,8,1))
PRED <-  data.frame(newdata, predict(model, newdata, type="link", se.fit=TRUE))
## create the interval and backtransform
PRED <- mutate(PRED, fit_resp = ilink(fit), right_upr = ilink(fit + (1.96*se.fit)), right_lwr = ilink(fit - (1.96*se.fit)))

library(RColorBrewer)
myColors <- brewer.pal(6,"PuRd")
names(myColors) <- levels(factor(newdata$Dose_FFU_mL, levels=c("3", "4", "5","6","7","8")))
colScale <- scale_color_manual(name = "Dose_FFU_mL",values = myColors)


require("grid")
require("scales")
p2 <- ggplot(data=PRED)
p2 <- p2 + geom_line(data=PRED , aes(x=Dpe, y=fit_resp, color=factor(Dose_FFU_mL)), size=1.2)
p2 <- p2 + theme_minimal(base_size =20)
p2 <- p2 + ylab("ZIKV systemic infection (%)") + xlab(label="Days post-exposure")
p2 <- p2 + scale_color_manual(name = "Dose log(FFU/mL)",values = myColors)
p2 <- p2 + theme(axis.title.x=element_text(size=20, color="black", vjust=-1), axis.title.y=element_text(size=20, color="black", vjust=2)) 
p2 <- p2 + scale_y_continuous(labels = percent)
#p2 <- p2 + facet_wrap(~Dose_FFU_mL, scales = "fixed")
p2 <- p2 + theme(plot.margin = unit(c(2,2,2,2), "lines"))
p2 <- p2 + labs(size = "Sample size")
p2 <- p2 + geom_hline(yintercept=0.5, linetype="dashed", color="goldenrod4", size=1, alpha=0.4)
p2 <- p2 + geom_hline(yintercept=0.25, linetype="dashed", color="goldenrod4", size=1, alpha=0.2)
p2 <- p2 + geom_hline(yintercept=0.75, linetype="dashed", color="goldenrod4", size=1, alpha=0.2)
p2 <- p2 + theme(legend.position = "bottom", legend.box = "horizontal")
print(p2)


#Save in svg:
#svglite("FigureXXX.svg", width = 9,height = 8)
#print(p2)
#dev.off()

DD(coef(model)[[1]], coef(model)[[3]], coef(model)[[2]], coef(model)[[4]], 3, 0.5 )
DD(coef(model)[[1]], coef(model)[[3]], coef(model)[[2]], coef(model)[[4]], 4, 0.5 )
DD(coef(model)[[1]], coef(model)[[3]], coef(model)[[2]], coef(model)[[4]], 5, 0.5 )
DD(coef(model)[[1]], coef(model)[[3]], coef(model)[[2]], coef(model)[[4]], 6, 0.5 )
DD(coef(model)[[1]], coef(model)[[3]], coef(model)[[2]], coef(model)[[4]], 7, 0.5 )
DD(coef(model)[[1]], coef(model)[[3]], coef(model)[[2]], coef(model)[[4]], 8, 0.5 )

```
