# Supplementary material for: Modeling intra-mosquito dynamics of Zika virus and its dose-dependence confirms the low epidemic potential of Aedes albopictus
Source: PLoS Pathog. 2020 Dec 31;16(12):e1009068. doi: 10.1371/journal.ppat.1009068 (PMC7774846; doi:10.1371/journal.ppat.1009068)
Supplement: S2 File — (R) [file ppat.1009068.s004.R]

devtools::install_github("slequime/nosoi@fontaine", auth_token = "88f2e83464741f2c2f419cb3e406ea1da09aa1c5")
library(nosoi)
library(deSolve)
library(extraDistr)

#HostA, Humans ------------------------------------

#pExit
p_Exit_fct_human <- function(t){
  if(t < 12){p=0}
  if(t >= 12){p=1}
  return(p)
}

#nContact
n_contact_fct_human_high <- function(t){rpois(1,60)} #From https://mivegec.ird.fr/images/stories/PDF_files/1357.pdf
n_contact_fct_human_mid <- function(t){rpois(1,10)}
n_contact_fct_human_low <- function(t){rpois(1,5)}
n_contact_fct_human_extralow <- function(t){rpois(1,1)}

#pTrans
pTrans_fct_human <- function (t, beta, k, kappa, p, c, dTa_start, dV_start, HumanTransitionRatio) {

  params <- c(beta, k, kappa, p, c)
  times <- seq(from=0,to=17,by=1)
  xstart <- c(dTa=dTa_start,dI1=0,dI2=0, dV=dV_start )

  out = as.data.frame(deSolve::ode(
    func=within.host.model,
    y=xstart,
    times=times,
    parms=params,
    method="ode45"
  ))

  temp.RNA = subset(out, time == t)$dV
  
  temp.viremia = temp.RNA/HumanTransitionRatio #######CONVERSION FROM RNA TO FFU (uniform 500-1000)
  
  if(temp.viremia < 0) temp.viremia = 0

  f <- function(x) 1 / (1 + exp(-(-9.166 + 1.630 * x))  ) #Mosquito infection probability according to the dose

  p = f(log10(temp.viremia+1))

  return(p)
}

#ODE equation:
within.host.model <- function (t, y, params) {
  
  Ta <- y[1] #Starting value: Target cells per mL
  I1 <- y[2] #Starting value of infected but not productive cells concentration (cells per mL)
  I2 <- y[3] #Starting value of productively infected cells concentration (cells per mL)
  V <- y[4] #Starting value free virus (ZIKV RNA copies/mL)
  
  beta <- params[1] #infection rate constant of target cells per virion
  k <- params[2] #transition rate to a productively infected state.
  kappa <- params[3] #Dying rate of productively infected cells (1/kappa is the average lifespan of a productively infected cell).
  p <- params[4] #Virus production rate per cell per day
  c <- params[5] #Free virus clearance rate per day
  
  # differential equations
  dTa <- - beta*Ta*V #Susceptible cells
  dI1 <- beta*Ta*V - k*I1 # infected but not productive cells
  dI2 <- k*I1 - kappa*I2 #productively infected cells
  dV <- p*I2 - c*V #free virus
  
  list(c(dTa,dI1,dI2, dV))
}


beta_human_fct <- function(x){msm::rtnorm(x, mean = 8.271662e-08, sd = 8.271662e-08/6, lower = 0)}
k_human_fct <- function(x){rnorm(x, mean = 10.42782, sd = 10.42782/6)}
kappa_human_fct <- function(x){rnorm(x, mean = 2.005218, sd = 2.005218/6)}
p_human_fct <- function(x){rnorm(x, mean = 2.657901e+04, sd = 2.657901e+04/6)}
c_human_fct <- function(x){rnorm(x, mean = 1.533143e+01, sd = 1.533143e+01/6)}

dTa_start_human_fct <- function(x){rnorm(x, mean = 1.061514e+05, sd = 1.061514e+05/6)}
dV_start_human_fct <- function(x){rnorm(x, mean =1.041553e+04, sd = 1.041553e+04/6)}

HumanTransitionRatio_fct <- function(x){runif(x, min = 500, max = 1000)}

param.pTrans_human <- list(beta=beta_human_fct,
                           k=k_human_fct,
                           kappa=kappa_human_fct,
                           p=p_human_fct,
                           c=c_human_fct,
                           dTa_start=dTa_start_human_fct,
                           dV_start=dV_start_human_fct,
                           HumanTransitionRatio=HumanTransitionRatio_fct)

#Host B, Mosquitoes ------------------------------------

#pExit
p_Exit_fct_mosquito <- function(t){return(0.15)}

#nContact
nContact_fct_mosquito <- function(t, Lgono){
  Ncontact = 0
  if(length(t) > 0){
    if(t != 0){
    if(t%%Lgono==0){Ncontact=1}
    }}
  return(Ncontact)
}

Lgono_fct <- function(x){extraDistr::rtpois(x, 4, a = 3, b = Inf)}

param.nContact_mosquito <- list(Lgono=Lgono_fct)

#pTrans
p_Trans_fct_mosquito <- function(t, infect.prob){
  dose <- (9.1659+log(-infect.prob/(infect.prob-1)))/1.6301 #obtain a dose based on a probability of infection
  d50 <- (log(-0.5/(0.5-1.001)) + 4.17483 - 0.10116 * dose) / (-0.25564 + 0.08924 * dose  ) #Calculate the Dissemination Dose 50 (DD50)
  
  if(t >= d50) p = 1
  if(t < d50) p = 0

  return(p)
}

# Starting the simulation ------------------------------------

library(foreach)
library(doParallel)

cores=detectCores()
# cores=21
cl = makeCluster(cores[1]-1)
registerDoParallel(cl)

replicates=100


#EXTRALOW (1 bite per day)---------------------------------------------------------------------------------------------------

# DoseDep 

Outbreak_extralow_DD = foreach(j=1:replicates) %dopar% {
  
  library(nosoi)
  library(msm)
  library(deSolve)
  library(extraDistr)
  
  SimulationDual <- nosoiSim(type="dual", popStructure="none",
                             length.sim=365,
                             max.infected.A=100000,
                             max.infected.B=1000000,
                             
                             init.individuals.A=1,
                             init.individuals.B=0,
                             
                             pExit.A=p_Exit_fct_human,
                             param.pExit.A=NA,
                             timeDep.pExit.A=FALSE,
                             nContact.A=n_contact_fct_human_extralow,
                             param.nContact.A=NA,
                             timeDep.nContact.A=FALSE,
                             pTrans.A=pTrans_fct_human,
                             param.pTrans.A=param.pTrans_human,
                             timeDep.pTrans.A=FALSE,
                             prefix.host.A="H",
                             
                             pExit.B=p_Exit_fct_mosquito,
                             param.pExit.B=NA,
                             timeDep.pExit.B=FALSE,
                             nContact.B=nContact_fct_mosquito,
                             param.nContact.B=param.nContact_mosquito,
                             timeDep.nContact.B=FALSE,
                             pTrans.B=p_Trans_fct_mosquito,
                             param.pTrans.B=NA,
                             timeDep.pTrans.B=FALSE,
                             prefix.host.B="M",
                             
                             print.progress=TRUE,
                             print.step = 1
  )
}
#write Rdata
save(Outbreak_extralow_DD, file = "Outbreak_extralow_DD.RData")

rm(Outbreak_extralow_DD)

#LOW (5 bites per day)---------------------------------------------------------------------------------------------------

# DoseDep 

Outbreak_low_DD = foreach(j=1:replicates) %dopar% {
  
  library(nosoi)
  library(msm)
  library(deSolve)
  library(extraDistr)
  
  SimulationDual <- nosoiSim(type="dual", popStructure="none",
                             length.sim=365,
                             max.infected.A=100000,
                             max.infected.B=1000000,
                             
                             init.individuals.A=1,
                             init.individuals.B=0,
                             
                             pExit.A=p_Exit_fct_human,
                             param.pExit.A=NA,
                             timeDep.pExit.A=FALSE,
                             nContact.A=n_contact_fct_human_low,
                             param.nContact.A=NA,
                             timeDep.nContact.A=FALSE,
                             pTrans.A=pTrans_fct_human,
                             param.pTrans.A=param.pTrans_human,
                             timeDep.pTrans.A=FALSE,
                             prefix.host.A="H",
                             
                             pExit.B=p_Exit_fct_mosquito,
                             param.pExit.B=NA,
                             timeDep.pExit.B=FALSE,
                             nContact.B=nContact_fct_mosquito,
                             param.nContact.B=param.nContact_mosquito,
                             timeDep.nContact.B=FALSE,
                             pTrans.B=p_Trans_fct_mosquito,
                             param.pTrans.B=NA,
                             timeDep.pTrans.B=FALSE,
                             prefix.host.B="M",
                             
                             print.progress=TRUE,
                             print.step = 1
  )
}
#write Rdata
save(Outbreak_low_DD, file = "Outbreak_low_DD.RData")

rm(Outbreak_low_DD)

#MID (10 bites per day)---------------------------------------------------------------------------------------------------

# DoseDep 

Outbreak_mid_DD = foreach(j=1:replicates) %dopar% {
  
  library(nosoi)
  library(msm)
  library(deSolve)
  library(extraDistr)
  
  SimulationDual <- nosoiSim(type="dual", popStructure="none",
                             length.sim=365,
                             max.infected.A=100000,
                             max.infected.B=1000000,
                             
                             init.individuals.A=1,
                             init.individuals.B=0,
                             
                             pExit.A=p_Exit_fct_human,
                             param.pExit.A=NA,
                             timeDep.pExit.A=FALSE,
                             nContact.A=n_contact_fct_human_mid,
                             param.nContact.A=NA,
                             timeDep.nContact.A=FALSE,
                             pTrans.A=pTrans_fct_human,
                             param.pTrans.A=param.pTrans_human,
                             timeDep.pTrans.A=FALSE,
                             prefix.host.A="H",
                             
                             pExit.B=p_Exit_fct_mosquito,
                             param.pExit.B=NA,
                             timeDep.pExit.B=FALSE,
                             nContact.B=nContact_fct_mosquito,
                             param.nContact.B=param.nContact_mosquito,
                             timeDep.nContact.B=FALSE,
                             pTrans.B=p_Trans_fct_mosquito,
                             param.pTrans.B=NA,
                             timeDep.pTrans.B=FALSE,
                             prefix.host.B="M",
                             
                             print.progress=TRUE,
                             print.step = 1
  )
}
#write Rdata
save(Outbreak_mid_DD, file = "Outbreak_mid_DD.RData")

rm(Outbreak_mid_DD)

#HIGH (60 bites per day)---------------------------------------------------------------------------------------------------

        # DoseDep 

Outbreak_high_DD = foreach(j=1:replicates) %dopar% {
  
  library(nosoi)
  library(msm)
  library(deSolve)
  library(extraDistr)
  
  SimulationDual <- nosoiSim(type="dual", popStructure="none",
                             length.sim=365,
                             max.infected.A=100000,
                             max.infected.B=1000000,
                             
                             init.individuals.A=1,
                             init.individuals.B=0,
                             
                             pExit.A=p_Exit_fct_human,
                             param.pExit.A=NA,
                             timeDep.pExit.A=FALSE,
                             nContact.A=n_contact_fct_human_high,
                             param.nContact.A=NA,
                             timeDep.nContact.A=FALSE,
                             pTrans.A=pTrans_fct_human,
                             param.pTrans.A=param.pTrans_human,
                             timeDep.pTrans.A=FALSE,
                             prefix.host.A="H",
                             
                             pExit.B=p_Exit_fct_mosquito,
                             param.pExit.B=NA,
                             timeDep.pExit.B=FALSE,
                             nContact.B=nContact_fct_mosquito,
                             param.nContact.B=param.nContact_mosquito,
                             timeDep.nContact.B=FALSE,
                             pTrans.B=p_Trans_fct_mosquito,
                             param.pTrans.B=NA,
                             timeDep.pTrans.B=FALSE,
                             prefix.host.B="M",
                             
                             print.progress=TRUE,
                             print.step = 1
  )
}
#write Rdata
save(Outbreak_high_DD, file = "Outbreak_high_DD.RData")

rm(Outbreak_high_DD)

stopCluster(cl)
