# Supplementary material for: Modeling intra-mosquito dynamics of Zika virus and its dose-dependence confirms the low epidemic potential of Aedes albopictus
Source: PLoS Pathog. 2020 Dec 31;16(12):e1009068. doi: 10.1371/journal.ppat.1009068 (PMC7774846; doi:10.1371/journal.ppat.1009068)
Supplement: S3 File — Quantification cycle (Cq) values for each sample and the corresponding ZIKV RNA concentration in copy/mL is provided when available. (TXT) [file ppat.1009068.s005.txt]

Patient_ID	Symptom_onset_date	Sampling_date	Ct_venous_blood	copy_ml_venous
1	01/03/2016	04/03/2016	34.55	1698.67
1	01/03/2016	07/03/2016	36.96	315.79
1	01/03/2016	16/03/2016	NA	0
1	01/03/2016	23/03/2016	NA	0
2	15/03/2016	18/03/2016	33.35	6857.76
2	15/03/2016	23/03/2016	NA	0
3	15/03/2016	16/03/2016	34.21	2076.96
3	15/03/2016	18/03/2016	0	0
4	18/03/2016	21/03/2016	35.87	673.37
4	18/03/2016	24/03/2016	37.76	192.910714285714
4	18/03/2016	25/03/2016	0	0
5	19/03/2016	21/03/2016	36.75	365.36
5	19/03/2016	22/03/2016	0	0
5	19/03/2016	24/03/2016	0	0
5	19/03/2016	29/03/2016	0	0
6	20/03/2016	22/03/2016	38.01	150.61
6	20/03/2016	24/03/2016	0	0
6	20/03/2016	31/03/2016	0	0
7	22/03/2016	23/03/2016	39.48	51.5
7	22/03/2016	25/03/2016	37.22	617.82
7	22/03/2016	29/03/2016	0	0
8	25/03/2016	29/03/2016	29.75	42800
8	25/03/2016	30/03/2016	32.3	13155.73
8	25/03/2016	01/04/2016	0	0
9	03/04/2016	05/04/2016	34.29	3831.99
9	03/04/2016	06/04/2016	0	0
9	03/04/2016	08/04/2016	0	0
9	03/04/2016	11/04/2016	0	0
10	02/04/2016	07/04/2016	0	0
10	02/04/2016	11/04/2016	0	0
11	22/04/2016	25/04/2016	0	0
12	25/04/2016	27/04/2016	36.92	743.68
12	25/04/2016	02/05/2016	0	0
13	29/04/2016	02/05/2016	35.35	1980.27
13	29/04/2016	04/05/2016	0	0
13	29/04/2016	09/05/2016	0	0
14	28/04/2016	02/05/2016	0	0
14	28/04/2016	04/05/2016	0	0
15	01/05/2016	03/05/2016	36.64	393.16
15	01/05/2016	04/05/2016	37.66	192.54
15	01/05/2016	06/05/2016	0	0
15	01/05/2016	09/05/2016	0	0
16	13/05/2016	19/05/2016	0	0
16	13/05/2016	27/05/2016	0	0
17	17/05/2016	19/05/2016	0	0
17	17/05/2016	20/05/2016	0	0
18	01/06/2016	02/06/2016	27.01	352986.59
18	01/06/2016	06/06/2016	NA	NA
19	01/06/2016	02/06/2016	32.59	10979.04
19	01/06/2016	04/06/2016	ND	0
20	31/05/2016	03/06/2016	0	0
20	31/05/2016	06/06/2016	0	0
21	03/06/2016	06/06/2016	34.16	4155.48
21	03/06/2016	09/06/2016	0	0
21	03/06/2016	13/06/2016	0	0
22	04/06/2016	07/06/2016	36.97	312.23
22	04/06/2016	09/06/2016	0	0
22	04/06/2016	14/06/2016	0	0
23	03/06/2016	08/06/2016	0	0
23	03/06/2016	17/06/2016	0	0
24	04/06/2016	09/06/2016	0	0
25	28/06/2016	30/06/2016	33.48	6333.7
25	28/06/2016	01/07/2016	0	0
25	28/06/2016	04/07/2016	0	0
25	28/06/2016	06/07/2016	0	0
26	04/07/2016	07/07/2016	0	0
26	04/07/2016	11/07/2016	0	0
27	05/07/2016	06/07/2016	33.96	2340
27	05/07/2016	08/07/2016	36.23	1144.76
27	05/07/2016	11/07/2016	NA	NA
27	05/07/2016	13/07/2016	38.15	346.64
28	04/07/2016	07/07/2016	26.26	311072.8
28	04/07/2016	08/07/2016	32.95	8807.37
28	04/07/2016	13/07/2016	NA	0
29	06/07/2016	08/07/2016	36.62	370
29	06/07/2016	11/07/2016	NA	NA
30	24/07/2016	27/07/2016	31.37	8770
30	24/07/2016	01/08/2016	NA	0
31	15/10/2016	17/10/2016	37.38	322.82
31	15/10/2016	19/10/2016	NA	0
31	15/10/2016	21/10/2016	NA	0
32	07/11/2016	08/11/2016	30.92	22187.15
32	07/11/2016	10/11/2016	36.15	1180.03
32	07/11/2016	14/11/2016	NA	0
33	10/11/2016	14/11/2016	NA	0
33	10/11/2016	16/11/2016	NA	0
33	10/11/2016	18/11/2016	NA	0
34	14/11/2016	16/11/2016	31.99	12190.65
34	14/11/2016	18/11/2016	NA	0
34	14/11/2016	21/11/2016	NA	0
35	17/12/2015	16/12/2015	25.47	501771.6
35	17/12/2015	18/12/2015	33.06	5076.3
35	17/12/2015	22/12/2015	0	0
