# Supplementary material for: Modeling intra-mosquito dynamics of Zika virus and its dose-dependence confirms the low epidemic potential of Aedes albopictus
Source: PLoS Pathog. 2020 Dec 31;16(12):e1009068. doi: 10.1371/journal.ppat.1009068 (PMC7774846; doi:10.1371/journal.ppat.1009068)
Supplement: S4 File — The file provides code lines used to analyze the experimental data and perform data visualization. This is a an R Markdown file created using RStudio, an open source Integrated Development Environment (IDE) for the R programming language. It contains YAML metadata, markdown-formatted plain text, and chunks of R code that can be rendered using RStudio. (RMD) [file ppat.1009068.s006.Rmd]

---
title: "R code related to the intra-human ZIKV dynamic analysis"
author: ""
date: ""
output: html_document
---

```{r setup, include=FALSE}
knitr::opts_chunk$set(echo = TRUE)

here::here()

library(deSolve) # library for solving differential equations
library(tidyverse)
library(plyr)
library(grid)
library(lubridate)
library(rstan)
rstan_options(auto_write = TRUE)
options(mc.cores = parallel::detectCores())


```


###Data for ZIKV plasma loads in human over time

Venous serum samples from 35 symptomatic Zika virus patients were collected at different time points post-symptoms onset. All patients were infected during a period ranging from March to September 2016 in French Guiana in the course of ZIKV spreading throughout the American continent from 2015. Twenty one of these patients were included in a prospective study that described ZIKV genomic RNA load in sera samples collected sequentially from venous and skin capillary blood (https://wwwnc.cdc.gov/eid/article/23/11/17-0337_article). Thirteen additional patients from whom sera were only collected from venous blood were added in this study (https://www.ncbi.nlm.nih.gov/pubmed/30523784). ZIKV genomic RNA was extracted from 150-µL of sample using the QIAamp Viral RNA kit (QIAGEN, Hilden, Germany). ZIKV loads, expressed in number of genomic RNA copies per mL, were determined using the the RealStar Zika Virus real-time reverse-transcription PCR (RT-PCR) Kit 1.0 (Altona Diagnostics GmbH, Hamburg, Germany) according to the manufacturer’s instructions and a standard curve generated using 10-fold serial dilutions of quantified total  ZIKV RNA (https://wwwnc.cdc.gov/eid/article/23/11/17-0337_article). All patients were followed up until the absence of ZIKV RNA detection in their venous serum.


```{r}
#Data loading
hum_virem <- read.table("S3_file.txt", h=T)

#Calculate periods from symptom onset to sampling time.
hum_virem$Symptom_onset_date <- dmy(as.character(hum_virem$Symptom_onset_date)) #lubridate package
hum_virem$Sampling_date <- dmy(as.character(hum_virem$Sampling_date)) #lubridate package

data <- ddply(hum_virem, .(Patient_ID), mutate, Day_after_symptoms= interval(Symptom_onset_date, Sampling_date) %/% days() )
data$Patient_ID <- factor(data$Patient_ID)

```


####Plot ZIKV viremia dynamic post symptom onsets.

```{r, echo=T, include=T, fig.width=14, fig.height=16}

datiter <- subset(data, !is.na(copy_ml_venous) )
datiter$copy_ml_venous <- log10(datiter$copy_ml_venous +1)

ptiter <- ggplot(datiter, aes(x=Day_after_symptoms, y=copy_ml_venous, color=Patient_ID))
ptiter <- ptiter + geom_line(size=1, alpha=0.6)
ptiter <- ptiter + geom_point(size=3, alpha=0.6)
ptiter <- ptiter + theme_minimal(base_size =20) 
ptiter <- ptiter +  ylab(label="ZIKV titer (copy/mL)") + xlab(label="Days post symptom onsets")
ptiter <- ptiter + theme(legend.position = "none")
ptiter <- ptiter + facet_wrap(~Patient_ID, scale="fixed")
ptiter <- ptiter + theme(axis.title.x=element_text(size=20, color="black", vjust=-1), axis.title.y=element_text(size=20, color="black", vjust=2))
ptiter <- ptiter + theme(plot.margin = unit(c(2,2,2,2), "lines"))
ptiter <- ptiter + scale_x_continuous(breaks=seq(1,20,1)) + ylim(0,6)
ptiter

```

Patients with 0 viremia for all time points were discarded from the analysis. Patient 27 and 4 with an outlying viremia at a late time point were also discarded because they disturb parameter estimation with ODE in susbsequent analysis. 

```{r, echo=T, include=T, fig.width=14, fig.height=12}

datiter_2 <- subset(datiter, Patient_ID!=10 &
                        Patient_ID!=11&
                        Patient_ID!=14&
                        Patient_ID!=16&
                        Patient_ID!=17&
                        Patient_ID!=20&
                        Patient_ID!=23&
                        Patient_ID!=24&
                        Patient_ID!=26&
                        Patient_ID!=33&
                        Patient_ID!=27&
                        Patient_ID!=4)
                        
              
ptiter <- ggplot(datiter_2, aes(x=Day_after_symptoms, y=copy_ml_venous, color=Patient_ID))
ptiter <- ptiter + geom_line(size=1, alpha=0.6)
ptiter <- ptiter + geom_point(size=3, alpha=0.6)
ptiter <- ptiter + theme_minimal(base_size =20) 
ptiter <- ptiter +  ylab(label="ZIKV titer (copy/mL)") + xlab(label="Days post symptom onsets")
ptiter <- ptiter + theme(legend.position = "none")
ptiter <- ptiter + facet_wrap(~Patient_ID, scale="fixed")
ptiter <- ptiter + theme(axis.title.x=element_text(size=20, color="black", vjust=-1), axis.title.y=element_text(size=20, color="black", vjust=2))
ptiter <- ptiter + theme(plot.margin = unit(c(2,2,2,2), "lines"))
ptiter <- ptiter + scale_x_continuous(breaks=seq(-1,20,1)) + ylim(0,8)
ptiter <- ptiter + geom_vline(aes(xintercept=0), color="black", linetype="dashed", size=1)
ptiter

```

Same without the facet

```{r, echo=T, include=T, fig.width=12, fig.height=8}

ptiter <- ggplot(datiter_2, aes(x=Day_after_symptoms, y=copy_ml_venous, color=Patient_ID))
ptiter <- ptiter + geom_line(size=1, alpha=0.6)
#ptiter <- ptiter + colScale
ptiter <- ptiter + geom_point(size=3, alpha=0.6)
ptiter <- ptiter + theme_minimal(base_size =20) 
ptiter <- ptiter +  ylab(label="ZIKV titer (copy/mL)") + xlab(label="Days post symptom onsets")
ptiter <- ptiter + theme(legend.position = "none")
#ptiter <- ptiter + facet_wrap(~Patient_ID, scale="fixed")
ptiter <- ptiter + theme(axis.title.x=element_text(size=20, color="black", vjust=-1), axis.title.y=element_text(size=20, color="black", vjust=2))
ptiter <- ptiter + theme(plot.margin = unit(c(2,2,2,2), "lines"))
ptiter <- ptiter + scale_x_continuous(breaks=seq(-1,20,1)) + ylim(0,8)
ptiter <- ptiter + geom_vline(aes(xintercept=0), color="black", linetype="dashed", size=1)
ptiter

```

Few time points are available for each patient. In order to improve parameters estimation in the subsequent model fitting step, a ZIKV plasma load dynamic was obtained at 14 time points post-symptom onsets by averaging ZIKV loads across all patients.

```{r, echo=T, include=T, fig.width=12, fig.height=8}

datiter_av <- ddply(datiter_2, .(Day_after_symptoms), summarize, V=mean(copy_ml_venous))

ptiter2 <- ggplot(datiter_av, aes(x=Day_after_symptoms, y=V))
ptiter2 <- ptiter2 + geom_line(size=1, alpha=0.2)
ptiter2 <- ptiter2 + geom_point(size=4, alpha=0.6)
ptiter2 <- ptiter2 + theme_minimal(base_size =20) 
ptiter2 <- ptiter2 +  ylab(label="ZIKV titer (copy/mL)") + xlab(label="Days post symptom onsets")
ptiter2 <- ptiter2 + theme(legend.position = "none")
#ptiter2 <- ptiter + facet_wrap(~Patient_ID, scale="fixed")
ptiter2 <- ptiter2 + theme(axis.title.x=element_text(size=20, color="black", vjust=-1), axis.title.y=element_text(size=20, color="black", vjust=2))
ptiter2 <- ptiter2 + theme(plot.margin = unit(c(2,2,2,2), "lines"))
ptiter2 <- ptiter2 + scale_x_continuous(breaks=seq(-1,20,1)) + ylim(0,8)
ptiter2 <- ptiter2 + geom_vline(aes(xintercept=0), color="black", linetype="dashed", size=1)
ptiter2

```

In this graph, time 0 refers to symptom onset. The median intrinsic incubation period (in human) for ZIKV was estimated to 6 days (https://www.ncbi.nlm.nih.gov/pubmed/30397624). A fixed incubation period of 6 days was added to each time post exposure in our data prior to fit the model to standardize the time scale between our data and the model (ie, our data are expressed in time post symptom onset while the model start at the day of infection).

```{r, echo=T, include=T, fig.width=12, fig.height=8}

colnames(datiter_av) <- c("Days","V")

datiter_av$Days <- datiter_av$Days + 6
#Back log-transform viremia: 10^datiter_venN_av$V
datiter_av$V <- 10^datiter_av$V-1

ptiter3 <- ggplot(datiter_av, aes(x=Days, y=log10(V+1)))
ptiter3 <- ptiter3 + geom_line(size=1, alpha=0.2)
ptiter3 <- ptiter3 + geom_point(size=4, alpha=0.6)
ptiter3 <- ptiter3 + theme_minimal(base_size =20) 
ptiter3 <- ptiter3 +  ylab(label="ZIKV titer (copy/mL)") + xlab(label="Days post infection")
ptiter3 <- ptiter3 + theme(legend.position = "none")
ptiter3 <- ptiter3 + theme(axis.title.x=element_text(size=20, color="black", vjust=-1), axis.title.y=element_text(size=20, color="black", vjust=2))
ptiter3 <- ptiter3 + theme(plot.margin = unit(c(2,2,2,2), "lines"))
ptiter3 <- ptiter3 + ylim(0,8) + xlim(0,25)
ptiter3 <- ptiter3 + geom_vline(aes(xintercept=6), color="black", linetype="dashed", size=1)
ptiter3


```

#Fitting a virus load dynamic model to data

Within-human host plasma ZIKV load dynamic was assessed using a target-cell limited model with a latent phase, as represented by a system of 4 ordinary differential equations described by Best et al. 2017 (https://www.ncbi.nlm.nih.gov/pubmed/?term=28765371)

```{r, echo=T, include=T, fig.width=12, fig.height=8}

within.host.model <- function (t, y, params) {
  
  Ta <- y[1] #Starting value: Target cells per mL
  I1 <- y[2] #Starting value of infected but not productive cells concentration (cells per mL)
  I2 <- y[3] #Starting value of productively infected cells concentration (cells per mL)
  V <- y[4] #Starting value free virus (ZIKV RNA copies/mL)
  
  beta <- params[1] #infection rate constant of target cells per virion
  k <- params[2] #transition rate to a productively infected state.
  kappa <- params[3] #Dying rate of productively infected cells (1/kappa is the average lifespan of a productively infected cell). 
  p <- params[4] #Virus production rate per cell per day
  c <- params[5] #Free virus clearance rate per day
  
  # differential equations
  dTa <- - beta*Ta*V #Susceptible cells
  dI1 <- beta*Ta*V - k*I1 # Infected but not productive cells
  dI2 <- k*I1 - kappa*I2 #Productively infected cells
  dV <- p*I2 - c*V #Free virus
  
  list(c(dTa,dI1,dI2, dV))
}

```

Solve ODE with parameter values adapted from Best et al. 2017

```{r, echo=T, include=T, fig.width=12, fig.height=8}
####Parameter values
params <- c(
  beta <-2e-7,
  k <- 6,
  kappa <- 2,
  p <- 25e3,
  c <- 10)

times <- seq(from=0,to=17,by=1)
xstart <- c(dTa =1e5,dI1=0,dI2=0, dV=1e2 )
#Next, we compute a model trajectory with the ode command and store the result in a data-frame:

ode(
  func=within.host.model,
  y=xstart,
  times=times,
  parms=params,
  method="ode45"
) %>%
  as.data.frame() -> out

out2 <- out %>% gather(variable,value,-time)
out2$variable <- str_replace(out2$variable, "dTa", "Susceptible cells" )
out2$variable <- str_replace(out2$variable, "dI1", "Infected but not productive cells" )
out2$variable <- str_replace(out2$variable, "dI2", "Productively infected cells" )
out2$variable <- str_replace(out2$variable, "dV", "Free virus (titre copy/mL)" )


pl2 <- ggplot(subset(out2, variable=="Free virus (titre copy/mL)"), aes(x=time,y=log10(value+1)))
pl2 <- pl2 + geom_vline(aes(xintercept = 5.8), color="orange", linetype="longdash")
pl2 <- pl2 + geom_line(size=1)
pl2 <- pl2 + geom_point(data=datiter_av, aes(x=Days, y=log10(V+1)), size=3)
pl2 <- pl2 + theme_minimal(base_size =20)
pl2 <- pl2 + guides(colour=FALSE) + xlim(0,17) + ylim(0,10)
pl2


```


#Parameter estimation with Stan.
The model was fitted to observed data using a Bayesian approach implemented in Stan.
Stan code:

```{r, echo=T, include=T, fig.width=12, fig.height=8}
MODEL <- "
functions {

real[] VIR(real ts,
real[] y,
real[] params,
real[] x_r,
int[] x_i) {

real dydt[4];

dydt[1] = - params[1] * y[1] * y[4];
dydt[2] = params[1] * y[1] * y[4] - params[2] * y[2];
dydt[3] = params[2] * y[2] - params[3] * y[3];
dydt[4] = params[4] * y[3] - params[5] * y[4]  ;

return dydt;
}

}

data {
int<lower = 1> n_obs; // Number of days sampled
int<lower = 1> n_params; // Number of model parameters
int<lower = 1> n_difeq; // Number of differential equations in the system
int<lower = 1> n_obs_Pred; // This is to generate predicted data

real y[n_obs]; // The data
real t0; // Initial time point (zero)
real ts[n_obs]; // Time points that were sampled

real Pred_ts[n_obs_Pred]; // Predicted data


}

transformed data {
real x_r[0];
int x_i[0];
}

parameters {
real<lower = 0> paramsRaw[n_params]; // Model parameters
real<lower = 0> Sraw; 
real<lower = 0> Vraw; 
}

transformed parameters{
real y_hat[n_obs, n_difeq]; // Output from the ODE solver
real y0[n_difeq]; // Initial conditions
real<lower = 0> params[n_params]; // Model parameters
real<lower = 1> S0; // Initial susceptible cells concentration
real<lower = 1> V0; // Initial virus concentration

//Prior parameter distributions
S0 = Sraw * 10000 + 100000; //constrained to be positive
V0 = Vraw * 500 + 10000; //constrained to be positive
y0[1] = S0;
y0[2] = 0;
y0[3] = 0;
y0[4] = V0;
params[1] = paramsRaw[1] * 0.0000002 ; //constrained to be positive
params[2] = paramsRaw[2] * 3 + 6; //constrained to be positive
params[3] = paramsRaw[3] * 1 + 2; //constrained to be positive
params[4] = paramsRaw[4] * 2500 + 25000; //constrained to be positive
params[5] = paramsRaw[5] * 3 + 10; //constrained to be positive
y_hat = integrate_ode_rk45(VIR, y0, t0, ts, params, x_r, x_i);
}

model {
paramsRaw ~ normal(0, 1);
Sraw ~ normal(0, 1);
Vraw ~ normal(0, 1);
for (t in 1:n_obs) {y[t] ~ normal(y_hat[t,4], y_hat[t,4]/10);} // y_hat[,4] is the viremia fom the ODE solver

}

"

```


#Model fitting

```{r, echo=T, include=T, eval=T, fig.width=12, fig.height=8}

#Trailling 0 were removed, they are not informative and hinder the model fit.
datiter_av2 <- datiter_av[-c(7:14),]

stan_d = list(n_obs = length(datiter_av2$V),
              n_params = 5,
              n_difeq = 4,
              n_obs_Pred = 6,
              y = datiter_av2$V,
              t0 = 0,
              ts = datiter_av2$Days, # Sampling days 
              Pred_ts = 1:6)
```

Fit model:
```{r, echo=T, include=T, eval=FALSE, fig.width=12, fig.height=8}
# Test / debug the model:
# test = stan(model_code = MODEL,
#             data = stan_d,
#             chains = 1, iter = 10)


model = stan(model_code = MODEL,
           data = stan_d,
           chains = 4,
           #warmup = 200,
           iter = 2000)
```

Extract summary information from MCMC output:

```{r, echo=T, include=T, eval=T, fig.width=12, fig.height=8}
#saveRDS(model, file = "model_adapted_FINAL.rds")
model_adapted <- readRDS("model_adapted_FINAL.rds")

#install.packages('MCMCvis', repos = "http://cran.case.edu")
require(MCMCvis)
MCMCsummary(model_adapted, params = c("S0","V0", "params") )
parameter_adapted <- MCMCsummary(model_adapted, params = c("S0","V0", "params") )
rstan::traceplot(model_adapted, pars=c("params", "S0"))

```

Plot fit and raw values.

```{r, echo=T, include=T, fig.width=12, fig.height=8}

params <- c(
  beta <-parameter_adapted[3,1],
  k <- parameter_adapted[4,1],
  kappa <- parameter_adapted[5,1],
  p <- parameter_adapted[6,1],
  c <- parameter_adapted[7,1])

(lantent_phase <- 1/k * 24) #in hours
(rate_of_viral_production <- p )
(average_lifespan_of_productively_infected_cells <- 1/kappa * 24 ) #in hours
(R0 <- beta*p*parameter_adapted[1,1]/(kappa*c))

times <- seq(from=0,to=17,by=1)
xstart <- c(dTa =parameter_adapted[1,1],dI1=0,dI2=0, dV=parameter_adapted[2,1] )
#Next, we compute a model trajectory with the ode command and store the result in a data-frame:


ode(
  func=within.host.model,
  y=xstart,
  times=times,
  parms=params,
  method="ode45"
) %>%
  as.data.frame() -> out

out2 <- out %>% gather(variable,value,-time)
out2$variable <- str_replace(out2$variable, "dTa", "Susceptible cells" )
out2$variable <- str_replace(out2$variable, "dI1", "Infected but not productive cells" )
out2$variable <- str_replace(out2$variable, "dI2", "Productively infected cells" )
out2$variable <- str_replace(out2$variable, "dV", "Free virus (titre copy/mL)" )

dataV <- subset(out2, variable=="Free virus (titre copy/mL)")

pe <- ggplot(dataV , aes(x=time,y=log10(value+1)))
pe <- pe + theme_minimal(base_size =20)
pe <- pe + geom_vline(aes(xintercept = 5.8), color="orange", linetype="longdash")
pe <- pe + geom_line(size=1)
pe <- pe + geom_point(data=datiter_av2, aes(x=Days, y=log10(V+1)), size=3)
pe <- pe + theme_minimal(base_size =20)
pe <- pe + guides(colour=FALSE) + xlim(0,17) + ylim(0,10)
pe <- pe + ylab(label="ZIKV plasma load (ZIKV/mL)") + xlab(label="Days post-infection")
pe

```


This last code chunk refers to prior posterior overlaps (PPO) calculation to check how parameters are identifiables. Parameters with a PPO >35% were not considered robustly identifiables. Datas are not informative enough to overcome the influence of the prior distribution for non identifiable parameters. This function produce a .pdf document.

```{r, echo=T, include=T, fig.width=12, fig.height=8}
#install.packages('MCMCvis', repos = "http://cran.case.edu")
library(MCMCvis)
Priors <- cbind(rnorm(4000, 1e5, 1e4),
               rnorm(4000, 10000, 500),
               rnorm(4000, 0.0000002, 1),
               rnorm(4000, 6, 3),
               rnorm(4000, 2, 1),
               rnorm(4000, 25000, 2500),
               rnorm(4000, 10, 3) )

MCMCtrace(model_adapted, params = c("S0", "V0","params"), priors = Priors, Rhat = T, n.eff = T, type = "density", ind = T, pdf = T, filename = "MCMC" )

```
