# Supplementary material for: Modeling intra-mosquito dynamics of Zika virus and its dose-dependence confirms the low epidemic potential of Aedes albopictus
Source: PLoS Pathog. 2020 Dec 31;16(12):e1009068. doi: 10.1371/journal.ppat.1009068 (PMC7774846; doi:10.1371/journal.ppat.1009068)
Supplement: S5 File — Each line represents an individual mosquito and the columns are the experimental conditions, and phenotypes. From left to right, the columns indicate the mosquito identification number, the mosquito population (M = Marseille, LR = La Réunion island), number of days post-exposure to the infectious blood meal (dpe), the infectious blood meal concentration (FFU/mL), the body infection status, the head infection status (1 = presence of virus), and the experiment. (TXT) [file ppat.1009068.s007.txt]

Mosq_ID	Population	Dpe	Dose_FFU_mL	Body	Head	Experiment
M_J5_1	M	5	7500000	1	0	1
M_J5_2	M	5	7500000	0	0	1
M_J5_3	M	5	7500000	1	0	1
M_J5_4	M	5	7500000	1	0	1
M_J5_5	M	5	7500000	0	0	1
M_J5_6	M	5	7500000	0	0	1
M_J5_7	M	5	7500000	1	0	1
M_J5_8	M	5	7500000	0	0	1
M_J5_9	M	5	7500000	1	0	1
M_J5_10	M	5	7500000	0	0	1
M_J5_11	M	5	7500000	1	0	1
LR_J5_1	LR	5	7500000	1	0	1
LR_J5_2	LR	5	7500000	1	0	1
LR_J5_3	LR	5	7500000	1	0	1
LR_J5_4	LR	5	7500000	1	0	1
LR_J5_5	LR	5	7500000	1	0	1
LR_J5_6	LR	5	7500000	1	0	1
LR_J5_7	LR	5	7500000	1	0	1
LR_J5_8	LR	5	7500000	1	0	1
LR_J5_9	LR	5	7500000	1	0	1
LR_J5_10	LR	5	7500000	0	0	1
LR_J5_11	LR	5	7500000	1	0	1
LR_J5_12	LR	5	7500000	1	0	1
LR_J5_13	LR	5	7500000	1	0	1
LR_J5_14	LR	5	7500000	1	0	1
M_J10_1	M	10	7500000	1	1	1
M_J10_2	M	10	7500000	1	0	1
M_J10_3	M	10	7500000	1	1	1
M_J10_4	M	10	7500000	1	0	1
M_J10_5	M	10	7500000	1	1	1
M_J10_6	M	10	7500000	1	1	1
M_J10_7	M	10	7500000	0	0	1
M_J10_8	M	10	7500000	0	0	1
M_J10_9	M	10	7500000	0	0	1
M_J10_10	M	10	7500000	1	1	1
M_J10_11	M	10	7500000	0	1	1
M_J10_12	M	10	7500000	1	1	1
M_J10_13	M	10	7500000	1	1	1
M_J10_14	M	10	7500000	1	1	1
M_J10_15	M	10	7500000	1	1	1
M_J10_16	M	10	7500000	0	0	1
M_J10_17	M	10	7500000	1	0	1
M_J10_18	M	10	7500000	1	1	1
M_J10_19	M	10	7500000	1	0	1
M_J10_20	M	10	7500000	1	0	1
M_J10_21	M	10	7500000	1	0	1
LR_J10_1	LR	10	7500000	1	0	1
LR_J10_2	LR	10	7500000	0	0	1
LR_J10_3	LR	10	7500000	1	1	1
LR_J10_4	LR	10	7500000	1	1	1
LR_J10_5	LR	10	7500000	0	0	1
LR_J10_6	LR	10	7500000	1	1	1
LR_J10_7	LR	10	7500000	1	1	1
LR_J10_8	LR	10	7500000	1	0	1
LR_J10_9	LR	10	7500000	1	1	1
LR_J10_10	LR	10	7500000	1	0	1
LR_J10_11	LR	10	7500000	1	0	1
LR_J10_12	LR	10	7500000	1	0	1
LR_J10_13	LR	10	7500000	1	1	1
LR_J10_14	LR	10	7500000	NA	0	1
M_J14_1	M	14	7500000	1	1	1
M_J14_2	M	14	7500000	1	0	1
M_J14_3	M	14	7500000	1	1	1
M_J14_4	M	14	7500000	1	1	1
M_J14_5	M	14	7500000	1	1	1
M_J14_6	M	14	7500000	1	1	1
M_J14_7	M	14	7500000	1	0	1
M_J14_8	M	14	7500000	1	1	1
M_J14_9	M	14	7500000	1	0	1
M_J14_10	M	14	7500000	1	1	1
M_J14_11	M	14	7500000	1	1	1
M_J14_12	M	14	7500000	0	0	1
M_J14_13	M	14	7500000	1	1	1
M_J14_14	M	14	7500000	1	1	1
M_J14_15	M	14	7500000	0	0	1
M_J14_16	M	14	7500000	1	1	1
M_J14_17	M	14	7500000	0	0	1
M_J14_18	M	14	7500000	1	1	1
M_J14_19	M	14	7500000	1	1	1
M_J14_20	M	14	7500000	1	1	1
M_J14_21	M	14	7500000	1	0	1
M_J14_22	M	14	7500000	1	1	1
M_J14_23	M	14	7500000	1	1	1
LR_J14_1	LR	14	7500000	0	0	1
LR_J14_2	LR	14	7500000	1	1	1
LR_J14_3	LR	14	7500000	1	1	1
LR_J14_4	LR	14	7500000	1	0	1
LR_J14_5	LR	14	7500000	1	0	1
LR_J14_6	LR	14	7500000	1	1	1
LR_J14_7	LR	14	7500000	1	1	1
LR_J14_8	LR	14	7500000	1	1	1
LR_J14_9	LR	14	7500000	1	1	1
LR_J14_10	LR	14	7500000	1	0	1
LR_J14_11	LR	14	7500000	1	1	1
LR_J14_12	LR	14	7500000	1	1	1
LR_J14_13	LR	14	7500000	1	1	1
LR_J14_14	LR	14	7500000	1	0	1
LR_J14_15	LR	14	7500000	1	1	1
LR_J14_16	LR	14	7500000	1	1	1
LR_J14_17	LR	14	7500000	1	1	1
LR_J14_18	LR	14	7500000	NA	NA	1
LR_J14_19	LR	14	7500000	1	1	1
LR_J14_20	LR	14	7500000	1	1	1
LR_J14_21	LR	14	7500000	1	0	1
LR_J14_22	LR	14	7500000	1	1	1
LR_J14_23	LR	14	7500000	1	1	1
LR_J14_24	LR	14	7500000	1	0	1
LR_J14_25	LR	14	7500000	1	1	1
LR_J14_26	LR	14	7500000	1	1	1
LR_J14_27	LR	14	7500000	1	1	1
LR_J14_28	LR	14	7500000	0	0	1
LR_J14_29	LR	14	7500000	1	1	1
M_J17_1	M	17	7500000	1	1	1
M_J17_2	M	17	7500000	1	0	1
M_J17_3	M	17	7500000	1	1	1
M_J17_4	M	17	7500000	1	1	1
M_J17_5	M	17	7500000	1	1	1
M_J17_6	M	17	7500000	1	1	1
M_J17_7	M	17	7500000	1	1	1
M_J17_8	M	17	7500000	1	1	1
M_J17_9	M	17	7500000	1	0	1
M_J17_10	M	17	7500000	1	1	1
M_J17_11	M	17	7500000	1	1	1
M_J17_12	M	17	7500000	1	0	1
M_J17_13	M	17	7500000	1	1	1
M_J17_14	M	17	7500000	1	1	1
M_J17_15	M	17	7500000	NA	NA	1
M_J17_16	M	17	7500000	0	0	1
M_J17_17	M	17	7500000	1	1	1
M_J17_18	M	17	7500000	1	1	1
M_J17_19	M	17	7500000	1	1	1
M_J17_20	M	17	7500000	1	1	1
M_J17_21	M	17	7500000	1	1	1
M_J17_22	M	17	7500000	1	1	1
M_J17_23	M	17	7500000	1	1	1
LR_J17_1	LR	17	7500000	1	1	1
LR_J17_2	LR	17	7500000	1	1	1
LR_J17_3	LR	17	7500000	1	1	1
LR_J17_4	LR	17	7500000	1	1	1
LR_J17_5	LR	17	7500000	1	1	1
LR_J17_6	LR	17	7500000	1	1	1
LR_J17_7	LR	17	7500000	1	1	1
LR_J17_8	LR	17	7500000	1	1	1
LR_J17_9	LR	17	7500000	1	1	1
LR_J17_10	LR	17	7500000	1	1	1
LR_J17_11	LR	17	7500000	0	0	1
LR_J17_12	LR	17	7500000	1	1	1
LR_J17_13	LR	17	7500000	1	1	1
LR_J17_14	LR	17	7500000	1	1	1
LR_J17_15	LR	17	7500000	1	1	1
LR_J17_16	LR	17	7500000	1	1	1
LR_J17_17	LR	17	7500000	1	1	1
LR_J17_18	LR	17	7500000	1	1	1
LR_J17_19	LR	17	7500000	1	1	1
LR_J17_20	LR	17	7500000	0	0	1
LR_J17_21	LR	17	7500000	1	1	1
LR_J17_22	LR	17	7500000	0	0	1
LR_J17_23	LR	17	7500000	1	0	1
LR_J17_24	LR	17	7500000	1	1	1
LR_J17_25	LR	17	7500000	1	1	1
LR_J17_26	LR	17	7500000	1	1	1
LR_J17_27	LR	17	7500000	1	1	1
LR_J17_28	LR	17	7500000	1	1	1
LR_J17_29	LR	17	7500000	1	1	1
LR_J17_30	LR	17	7500000	1	0	1
LR_J17_31	LR	17	7500000	1	1	1
LR_J17_32	LR	17	7500000	1	1	1
LR_J17_33	LR	17	7500000	1	1	1
M_J21_1	M	21	7500000	1	1	1
M_J21_2	M	21	7500000	1	1	1
M_J21_3	M	21	7500000	1	1	1
M_J21_4	M	21	7500000	1	1	1
M_J21_5	M	21	7500000	1	1	1
M_J21_6	M	21	7500000	1	1	1
M_J21_7	M	21	7500000	1	1	1
M_J21_8	M	21	7500000	1	1	1
M_J21_9	M	21	7500000	NA	NA	1
M_J21_10	M	21	7500000	1	1	1
M_J21_11	M	21	7500000	1	1	1
M_J21_12	M	21	7500000	1	1	1
M_J21_13	M	21	7500000	1	1	1
M_J21_14	M	21	7500000	1	1	1
M_J21_15	M	21	7500000	1	1	1
M_J21_16	M	21	7500000	1	1	1
M_J21_17	M	21	7500000	1	1	1
M_J21_18	M	21	7500000	0	0	1
M_J21_19	M	21	7500000	1	1	1
M_J21_20	M	21	7500000	1	1	1
LR_J21_1	LR	21	7500000	1	1	1
LR_J21_2	LR	21	7500000	1	1	1
LR_J21_3	LR	21	7500000	1	1	1
LR_J21_4	LR	21	7500000	1	1	1
LR_J21_5	LR	21	7500000	1	1	1
LR_J21_6	LR	21	7500000	1	1	1
LR_J21_7	LR	21	7500000	1	1	1
LR_J21_8	LR	21	7500000	0	0	1
LR_J21_9	LR	21	7500000	1	1	1
LR_J21_10	LR	21	7500000	0	0	1
LR_J21_11	LR	21	7500000	0	0	1
LR_J21_12	LR	21	7500000	1	1	1
LR_J21_13	LR	21	7500000	1	1	1
LR_J21_14	LR	21	7500000	1	1	1
LR_J21_15	LR	21	7500000	1	1	1
LR_J21_16	LR	21	7500000	1	1	1
LR_J21_17	LR	21	7500000	1	1	1
LR_J21_18	LR	21	7500000	1	1	1
LR_J21_19	LR	21	7500000	1	1	1
LR_J21_20	LR	21	7500000	0	0	1
LR_J21_21	LR	21	7500000	1	1	1
LR_J21_22	LR	21	7500000	1	1	1
LR_J21_23	LR	21	7500000	1	1	1
LR_J21_24	LR	21	7500000	1	1	1
LR_J21_25	LR	21	7500000	1	1	1
LR_J21_26	LR	21	7500000	1	NA	1
LR_J21_27	LR	21	7500000	1	1	1
LR_J21_28	LR	21	7500000	1	NA	1
LR_J21_29	LR	21	7500000	1	1	1
LR_J21_30	LR	21	7500000	1	1	1
M_J5_1	M	5	3000000	1	0	2
M_J5_2	M	5	3000000	1	0	2
M_J5_3	M	5	3000000	1	1	2
M_J5_4	M	5	3000000	1	0	2
M_J5_5	M	5	3000000	1	0	2
M_J5_6	M	5	3000000	1	0	2
M_J5_7	M	5	3000000	0	0	2
M_J5_8	M	5	3000000	1	0	2
M_J5_9	M	5	3000000	0	0	2
M_J5_10	M	5	3000000	1	0	2
M_J5_11	M	5	3000000	1	0	2
M_J5_12	M	5	3000000	1	0	2
M_J5_13	M	5	3000000	1	0	2
M_J5_14	M	5	3000000	1	0	2
M_J5_15	M	5	3000000	1	0	2
M_J5_16	M	5	3000000	1	0	2
M_J5_17	M	5	3000000	1	0	2
M_J5_18	M	5	3000000	1	0	2
M_J5_19	M	5	3000000	1	1	2
M_J5_20	M	5	3000000	0	0	2
M_J5_21	M	5	3000000	1	0	2
M_J10_1	M	10	3000000	1	1	2
M_J10_2	M	10	3000000	1	1	2
M_J10_3	M	10	3000000	1	0	2
M_J10_4	M	10	3000000	0	0	2
M_J10_5	M	10	3000000	1	1	2
M_J10_6	M	10	3000000	1	0	2
M_J10_7	M	10	3000000	1	0	2
M_J10_8	M	10	3000000	1	0	2
M_J10_9	M	10	3000000	1	0	2
M_J10_10	M	10	3000000	1	1	2
M_J10_11	M	10	3000000	0	0	2
M_J10_12	M	10	3000000	1	0	2
M_J10_13	M	10	3000000	1	0	2
M_J10_14	M	10	3000000	1	1	2
M_J10_15	M	10	3000000	1	0	2
M_J10_16	M	10	3000000	1	1	2
M_J10_17	M	10	3000000	1	0	2
M_J10_18	M	10	3000000	0	0	2
M_J10_19	M	10	3000000	0	0	2
M_J10_20	M	10	3000000	1	1	2
M_J10_21	M	10	3000000	1	1	2
M_J10_22	M	10	3000000	0	0	2
M_J10_23	M	10	3000000	1	0	2
M_J10_24	M	10	3000000	1	1	2
M_J10_25	M	10	3000000	1	0	2
LR_J10_1	LR	10	3000000	1	1	2
LR_J10_2	LR	10	3000000	NA	NA	2
LR_J10_3	LR	10	3000000	1	1	2
LR_J10_4	LR	10	3000000	1	1	2
LR_J10_5	LR	10	3000000	1	0	2
LR_J10_6	LR	10	3000000	0	0	2
LR_J10_7	LR	10	3000000	1	1	2
LR_J10_8	LR	10	3000000	1	1	2
LR_J10_9	LR	10	3000000	1	0	2
LR_J10_10	LR	10	3000000	1	1	2
LR_J10_11	LR	10	3000000	1	1	2
LR_J10_12	LR	10	3000000	1	1	2
LR_J10_13	LR	10	3000000	0	0	2
LR_J10_14	LR	10	3000000	1	1	2
LR_J10_15	LR	10	3000000	1	0	2
M_J14_1	M	14	3000000	1	1	2
M_J14_2	M	14	3000000	0	0	2
M_J14_3	M	14	3000000	1	1	2
M_J14_4	M	14	3000000	1	1	2
M_J14_5	M	14	3000000	1	1	2
M_J14_6	M	14	3000000	1	1	2
M_J14_7	M	14	3000000	1	0	2
M_J14_8	M	14	3000000	0	0	2
M_J14_9	M	14	3000000	1	1	2
M_J14_10	M	14	3000000	1	1	2
M_J14_11	M	14	3000000	0	0	2
M_J14_12	M	14	3000000	1	1	2
M_J14_13	M	14	3000000	1	0	2
M_J14_14	M	14	3000000	1	1	2
M_J14_15	M	14	3000000	1	1	2
M_J14_16	M	14	3000000	1	1	2
M_J14_17	M	14	3000000	1	0	2
M_J14_18	M	14	3000000	1	1	2
M_J14_19	M	14	3000000	1	1	2
M_J14_21	M	14	3000000	1	1	2
M_J14_23	M	14	3000000	1	1	2
M_J14_24	M	14	3000000	1	1	2
M_J14_25	M	14	3000000	1	1	2
M_J14_26	M	14	3000000	NA	NA	2
M_J14_27	M	14	3000000	1	1	2
M_J14_29	M	14	3000000	1	1	2
M_J14_31	M	14	3000000	0	0	2
M_J14_32	M	14	3000000	1	1	2
LR_J14_1	LR	14	3000000	NA	NA	2
LR_J14_2	LR	14	3000000	1	1	2
LR_J14_3	LR	14	3000000	1	0	2
LR_J14_4	LR	14	3000000	1	1	2
LR_J14_5	LR	14	3000000	1	1	2
LR_J14_6	LR	14	3000000	1	1	2
LR_J14_7	LR	14	3000000	1	1	2
LR_J14_8	LR	14	3000000	1	1	2
LR_J14_9	LR	14	3000000	1	1	2
LR_J14_10	LR	14	3000000	0	0	2
LR_J14_11	LR	14	3000000	1	1	2
LR_J14_12	LR	14	3000000	1	1	2
M_J17_1	M	17	3000000	0	0	2
M_J17_2	M	17	3000000	0	0	2
M_J17_3	M	17	3000000	0	0	2
M_J17_4	M	17	3000000	1	1	2
M_J17_5	M	17	3000000	1	1	2
M_J17_6	M	17	3000000	1	1	2
M_J17_7	M	17	3000000	1	1	2
M_J17_8	M	17	3000000	1	1	2
M_J17_9	M	17	3000000	1	1	2
M_J17_10	M	17	3000000	1	1	2
M_J17_11	M	17	3000000	0	0	2
M_J17_12	M	17	3000000	1	1	2
M_J17_13	M	17	3000000	0	0	2
M_J17_14	M	17	3000000	1	1	2
M_J17_15	M	17	3000000	1	1	2
M_J17_16	M	17	3000000	1	1	2
M_J17_17	M	17	3000000	1	1	2
M_J17_18	M	17	3000000	1	1	2
M_J17_19	M	17	3000000	1	1	2
M_J17_20	M	17	3000000	1	0	2
M_J17_21	M	17	3000000	0	0	2
M_J17_22	M	17	3000000	1	1	2
M_J17_23	M	17	3000000	1	1	2
M_J17_24	M	17	3000000	1	1	2
M_J17_25	M	17	3000000	0	0	2
M_J17_26	M	17	3000000	1	1	2
M_J17_27	M	17	3000000	1	1	2
M_J17_28	M	17	3000000	1	1	2
M_J17_29	M	17	3000000	1	1	2
M_J17_30	M	17	3000000	1	1	2
M_J17_31	M	17	3000000	1	1	2
LR_J17_1	LR	17	3000000	1	1	2
LR_J17_2	LR	17	3000000	1	1	2
LR_J17_3	LR	17	3000000	1	1	2
LR_J17_4	LR	17	3000000	1	1	2
LR_J17_5	LR	17	3000000	1	1	2
LR_J17_6	LR	17	3000000	1	0	2
LR_J17_7	LR	17	3000000	1	1	2
LR_J17_8	LR	17	3000000	1	0	2
LR_J17_9	LR	17	3000000	0	0	2
LR_J17_10	LR	17	3000000	1	0	2
LR_J17_11	LR	17	3000000	1	1	2
LR_J17_12	LR	17	3000000	1	1	2
LR_J17_13	LR	17	3000000	1	1	2
LR_J17_14	LR	17	3000000	1	1	2
LR_J17_15	LR	17	3000000	1	1	2
LR_J17_16	LR	17	3000000	0	0	2
M_J21_1	M	21	3000000	1	1	2
M_J21_2	M	21	3000000	1	1	2
M_J21_3	M	21	3000000	1	1	2
M_J21_4	M	21	3000000	1	1	2
M_J21_5	M	21	3000000	0	0	2
M_J21_6	M	21	3000000	1	1	2
M_J21_7	M	21	3000000	1	1	2
M_J21_8	M	21	3000000	1	1	2
M_J21_9	M	21	3000000	1	1	2
M_J21_10	M	21	3000000	1	1	2
M_J21_11	M	21	3000000	1	1	2
M_J21_12	M	21	3000000	1	1	2
M_J21_13	M	21	3000000	1	1	2
M_J21_14	M	21	3000000	1	1	2
M_J21_15	M	21	3000000	1	1	2
M_J21_16	M	21	3000000	1	1	2
M_J21_17	M	21	3000000	1	1	2
M_J21_18	M	21	3000000	1	1	2
M_J21_19	M	21	3000000	1	0	2
M_J21_20	M	21	3000000	1	1	2
M_J21_21	M	21	3000000	1	1	2
M_J21_22	M	21	3000000	1	1	2
M_J21_23	M	21	3000000	0	0	2
M_J21_24	M	21	3000000	1	1	2
LR_J21_1	LR	21	3000000	1	1	2
LR_J21_2	LR	21	3000000	1	1	2
LR_J21_3	LR	21	3000000	1	1	2
LR_J21_4	LR	21	3000000	1	1	2
LR_J21_5	LR	21	3000000	1	1	2
LR_J21_6	LR	21	3000000	0	0	2
LR_J21_7	LR	21	3000000	1	1	2
LR_J21_8	LR	21	3000000	1	1	2
LR_J21_9	LR	21	3000000	0	0	2
LR_J21_10	LR	21	3000000	1	1	2
LR_J21_11	LR	21	3000000	1	1	2
LR_J21_12	LR	21	3000000	1	1	2
H_LR_5_1	LR	5	237500000	1	1	3
H_LR_5_2	LR	5	237500000	1	1	3
H_LR_5_3	LR	5	237500000	1	0	3
H_LR_5_4	LR	5	237500000	1	0	3
H_LR_5_5	LR	5	237500000	1	0	3
H_LR_5_6	LR	5	237500000	1	0	3
H_LR_5_7	LR	5	237500000	1	0	3
H_LR_5_8	LR	5	237500000	1	1	3
H_LR_5_9	LR	5	237500000	1	0	3
H_LR_5_10	LR	5	237500000	1	0	3
H_LR_5_11	LR	5	237500000	1	0	3
H_LR_5_12	LR	5	237500000	1	0	3
H_LR_5_13	LR	5	237500000	1	1	3
H_LR_5_14	LR	5	237500000	1	0	3
H_LR_5_15	LR	5	237500000	1	1	3
H_LR_5_16	LR	5	237500000	1	0	3
H_LR_5_17	LR	5	237500000	1	1	3
H_LR_5_18	LR	5	237500000	1	1	3
H_LR_5_19	LR	5	237500000	1	0	3
H_LR_5_20	LR	5	237500000	1	0	3
H_LR_5_21	LR	5	237500000	1	0	3
L_LR_5_1	LR	5	800000	1	0	3
L_LR_5_2	LR	5	800000	1	0	3
L_LR_5_3	LR	5	800000	0	0	3
L_LR_5_4	LR	5	800000	1	0	3
L_LR_5_5	LR	5	800000	1	0	3
L_LR_5_6	LR	5	800000	0	0	3
L_LR_5_7	LR	5	800000	1	0	3
L_LR_5_8	LR	5	800000	0	0	3
L_LR_5_9	LR	5	800000	0	0	3
L_LR_5_10	LR	5	800000	0	0	3
L_LR_5_11	LR	5	800000	1	0	3
L_LR_5_12	LR	5	800000	0	0	3
L_LR_5_13	LR	5	800000	1	0	3
H_LR_10_1	LR	10	237500000	1	0	3
H_LR_10_2	LR	10	237500000	1	1	3
H_LR_10_3	LR	10	237500000	1	1	3
H_LR_10_4	LR	10	237500000	1	1	3
H_LR_10_5	LR	10	237500000	1	1	3
H_LR_10_6	LR	10	237500000	1	1	3
H_LR_10_7	LR	10	237500000	1	1	3
H_LR_10_8	LR	10	237500000	1	1	3
H_LR_10_9	LR	10	237500000	1	0	3
H_LR_10_10	LR	10	237500000	1	1	3
H_LR_10_11	LR	10	237500000	1	1	3
H_LR_10_12	LR	10	237500000	1	1	3
H_LR_10_13	LR	10	237500000	1	0	3
H_LR_10_14	LR	10	237500000	1	1	3
H_LR_10_15	LR	10	237500000	1	1	3
H_LR_10_16	LR	10	237500000	1	1	3
H_LR_10_17	LR	10	237500000	1	1	3
H_LR_10_18	LR	10	237500000	1	0	3
H_LR_10_19	LR	10	237500000	1	1	3
H_LR_10_20	LR	10	237500000	1	1	3
H_LR_10_21	LR	10	237500000	1	1	3
H_LR_10_22	LR	10	237500000	1	1	3
L_LR_10_1	LR	10	800000	1	0	3
L_LR_10_2	LR	10	800000	0	0	3
L_LR_10_3	LR	10	800000	0	0	3
L_LR_10_4	LR	10	800000	0	0	3
L_LR_10_5	LR	10	800000	0	0	3
L_LR_10_6	LR	10	800000	1	0	3
L_LR_10_7	LR	10	800000	0	0	3
L_LR_10_8	LR	10	800000	1	0	3
L_LR_10_9	LR	10	800000	0	0	3
L_LR_10_10	LR	10	800000	0	0	3
L_LR_10_11	LR	10	800000	0	0	3
L_LR_10_12	LR	10	800000	1	0	3
L_LR_10_13	LR	10	800000	0	0	3
L_LR_10_14	LR	10	800000	0	0	3
L_LR_10_15	LR	10	800000	0	0	3
L_LR_10_16	LR	10	800000	0	0	3
L_LR_10_17	LR	10	800000	0	0	3
L_LR_10_18	LR	10	800000	1	0	3
L_LR_10_19	LR	10	800000	1	0	3
L_LR_10_20	LR	10	800000	0	0	3
H_LR_14_1	LR	14	237500000	1	1	3
H_LR_14_2	LR	14	237500000	1	1	3
H_LR_14_3	LR	14	237500000	1	0	3
H_LR_14_4	LR	14	237500000	1	1	3
H_LR_14_5	LR	14	237500000	1	1	3
H_LR_14_6	LR	14	237500000	1	1	3
H_LR_14_7	LR	14	237500000	1	0	3
H_LR_14_8	LR	14	237500000	1	1	3
H_LR_14_9	LR	14	237500000	1	1	3
H_LR_14_10	LR	14	237500000	1	1	3
H_LR_14_11	LR	14	237500000	1	1	3
H_LR_14_12	LR	14	237500000	1	1	3
H_LR_14_13	LR	14	237500000	1	1	3
H_LR_14_14	LR	14	237500000	1	1	3
H_LR_14_15	LR	14	237500000	1	1	3
H_LR_14_16	LR	14	237500000	1	1	3
H_LR_14_17	LR	14	237500000	1	1	3
H_LR_14_18	LR	14	237500000	1	1	3
H_LR_14_19	LR	14	237500000	1	1	3
H_LR_14_20	LR	14	237500000	1	1	3
H_LR_14_21	LR	14	237500000	1	1	3
H_LR_14_22	LR	14	237500000	0	0	3
L_LR_14_1	LR	14	800000	1	0	3
L_LR_14_2	LR	14	800000	1	1	3
L_LR_14_3	LR	14	800000	0	0	3
L_LR_14_4	LR	14	800000	0	0	3
L_LR_14_5	LR	14	800000	1	0	3
L_LR_14_6	LR	14	800000	1	1	3
L_LR_14_7	LR	14	800000	1	0	3
L_LR_14_8	LR	14	800000	0	0	3
L_LR_14_9	LR	14	800000	1	1	3
L_LR_14_10	LR	14	800000	0	0	3
L_LR_14_11	LR	14	800000	1	1	3
L_LR_14_12	LR	14	800000	0	0	3
L_LR_14_13	LR	14	800000	0	0	3
L_LR_14_14	LR	14	800000	1	0	3
L_LR_14_15	LR	14	800000	0	0	3
L_LR_14_16	LR	14	800000	0	0	3
L_LR_14_17	LR	14	800000	0	0	3
L_LR_14_18	LR	14	800000	0	0	3
L_LR_14_19	LR	14	800000	1	1	3
L_LR_14_20	LR	14	800000	0	0	3
L_LR_14_21	LR	14	800000	1	0	3
L_LR_14_22	LR	14	800000	1	1	3
L_LR_14_23	LR	14	800000	1	1	3
L_LR_14_24	LR	14	800000	1	1	3
L_LR_14_25	LR	14	800000	1	1	3
H_LR_17_1	LR	17	237500000	1	1	3
H_LR_17_2	LR	17	237500000	1	1	3
H_LR_17_3	LR	17	237500000	1	1	3
H_LR_17_4	LR	17	237500000	1	1	3
H_LR_17_5	LR	17	237500000	1	1	3
H_LR_17_6	LR	17	237500000	1	1	3
H_LR_17_7	LR	17	237500000	1	1	3
H_LR_17_8	LR	17	237500000	1	1	3
H_LR_17_9	LR	17	237500000	1	1	3
H_LR_17_10	LR	17	237500000	1	1	3
H_LR_17_11	LR	17	237500000	1	1	3
H_LR_17_12	LR	17	237500000	1	1	3
H_LR_17_13	LR	17	237500000	1	1	3
H_LR_17_14	LR	17	237500000	1	1	3
H_LR_17_15	LR	17	237500000	1	1	3
H_LR_17_16	LR	17	237500000	1	1	3
H_LR_17_17	LR	17	237500000	1	1	3
H_LR_17_18	LR	17	237500000	1	1	3
H_LR_17_19	LR	17	237500000	1	1	3
H_LR_17_20	LR	17	237500000	1	1	3
H_LR_17_21	LR	17	237500000	1	1	3
H_LR_17_22	LR	17	237500000	1	1	3
H_LR_17_23	LR	17	237500000	1	1	3
L_LR_17_1	LR	17	800000	1	0	3
L_LR_17_2	LR	17	800000	0	0	3
L_LR_17_3	LR	17	800000	1	1	3
L_LR_17_4	LR	17	800000	0	0	3
L_LR_17_5	LR	17	800000	1	1	3
L_LR_17_6	LR	17	800000	1	1	3
L_LR_17_7	LR	17	800000	1	0	3
L_LR_17_8	LR	17	800000	0	0	3
L_LR_17_9	LR	17	800000	1	1	3
L_LR_17_10	LR	17	800000	1	1	3
L_LR_17_11	LR	17	800000	1	0	3
L_LR_17_12	LR	17	800000	1	0	3
L_LR_17_13	LR	17	800000	0	0	3
L_LR_17_14	LR	17	800000	1	1	3
L_LR_17_15	LR	17	800000	1	1	3
L_LR_17_16	LR	17	800000	1	0	3
L_LR_17_17	LR	17	800000	1	1	3
L_LR_17_18	LR	17	800000	0	0	3
L_LR_17_19	LR	17	800000	1	1	3
L_LR_17_20	LR	17	800000	1	0	3
L_LR_17_21	LR	17	800000	0	0	3
L_LR_17_22	LR	17	800000	0	0	3
L_LR_17_23	LR	17	800000	1	0	3
L_LR_17_24	LR	17	800000	1	1	3
L_LR_17_25	LR	17	800000	1	1	3
L_LR_17_26	LR	17	800000	1	1	3
L_LR_17_27	LR	17	800000	1	0	3
L_LR_17_28	LR	17	800000	1	0	3
L_LR_17_29	LR	17	800000	0	0	3
L_LR_17_30	LR	17	800000	1	1	3
L_LR_17_31	LR	17	800000	1	1	3
L_LR_17_32	LR	17	800000	1	1	3
H_LR_21_1	LR	21	237500000	1	1	3
H_LR_21_2	LR	21	237500000	1	1	3
H_LR_21_3	LR	21	237500000	1	1	3
H_LR_21_4	LR	21	237500000	0	0	3
H_LR_21_5	LR	21	237500000	1	1	3
H_LR_21_6	LR	21	237500000	1	1	3
H_LR_21_7	LR	21	237500000	1	1	3
H_LR_21_8	LR	21	237500000	1	1	3
H_LR_21_9	LR	21	237500000	1	1	3
H_LR_21_10	LR	21	237500000	1	1	3
H_LR_21_11	LR	21	237500000	1	1	3
H_LR_21_12	LR	21	237500000	1	1	3
H_LR_21_13	LR	21	237500000	1	1	3
H_LR_21_14	LR	21	237500000	1	1	3
H_LR_21_15	LR	21	237500000	1	1	3
H_LR_21_16	LR	21	237500000	1	1	3
H_LR_21_17	LR	21	237500000	1	1	3
H_LR_21_18	LR	21	237500000	1	1	3
L_LR_21_1	LR	21	800000	0	0	3
L_LR_21_2	LR	21	800000	1	1	3
L_LR_21_3	LR	21	800000	1	1	3
L_LR_21_4	LR	21	800000	0	0	3
L_LR_21_5	LR	21	800000	0	0	3
L_LR_21_6	LR	21	800000	0	0	3
L_LR_21_7	LR	21	800000	1	1	3
L_LR_21_8	LR	21	800000	1	1	3
L_LR_21_9	LR	21	800000	1	1	3
L_LR_21_10	LR	21	800000	1	1	3
L_LR_21_11	LR	21	800000	1	1	3
L_LR_21_12	LR	21	800000	0	0	3
L_LR_21_13	LR	21	800000	1	0	3
L_LR_21_14	LR	21	800000	1	0	3
L_LR_21_15	LR	21	800000	0	0	3
L_LR_21_16	LR	21	800000	1	0	3
L_LR_21_17	LR	21	800000	1	1	3
L_LR_21_18	LR	21	800000	1	1	3
L_LR_21_19	LR	21	800000	0	0	3
L_LR_21_20	LR	21	800000	0	0	3
L_LR_21_21	LR	21	800000	1	1	3
L_LR_21_22	LR	21	800000	1	1	3
L_LR_21_23	LR	21	800000	0	0	3
L_LR_21_24	LR	21	800000	0	0	3
L_LR_21_25	LR	21	800000	1	1	3
L_LR_21_26	LR	21	800000	1	1	3
L_LR_21_27	LR	21	800000	0	0	3
